# Supplementary material for: Englerin A Agonizes the TRPC4/C5 Cation Channels to Inhibit Tumor Cell Line Proliferation
Source: PLoS One. 2015 Jun 22;10(6):e0127498. doi: 10.1371/journal.pone.0127498 (PMC4476799; doi:10.1371/journal.pone.0127498)
Supplement: S1 Table — (XLSX) [file pone.0127498.s001.xlsx]

## Sheet: Englerin A&B (3)
Cell Line	PRIMARY_SITE	HIST_SUBTYPE1	EngA_Inflection Point	EngA_AMAX	EngB_Inflection Point	EngB_AMAX
697	haematopoietic_and_lymphoid_tissue	acute_lymphoblastic_leukaemia	0.16	-74.51	18.63	-80.98
1321N1	central_nervous_system	astrocytoma	14.29	-28.23	30	-46.66
22Rv1	prostate	NS	30	-22.38	30	-53.2
23132/87	stomach	adenocarcinoma	30	-15.66	15.29	-72.44
59M	ovary	NS	30	5.51	30	-38.54
769-P	kidney	clear_cell_renal_cell_carcinoma	30	-5.77	20.49	-49.16
786-O	kidney	clear_cell_renal_cell_carcinoma	0.6	-18.89	30	-38.05
8-MG-BA	central_nervous_system	astrocytoma_Grade_IV	13.51	-30.11	15.82	-52.73
8305C	thyroid	anaplastic_carcinoma	2.24	-21.53	30	-42.05
A-204	soft_tissue	NS	30	2.3	17.41	-45.81
A-253	salivary_gland	mucoepidermoid_carcinoma	14.89	-37.5	30	-88.59
A-375	skin	NS	30	5.55	30	-2.69
A-498	kidney	renal_cell_carcinoma	0.87	-101.17	30	-64.89
A-673	bone	NS	0.03	-91.28	30	-13.83
A101D	skin	NS	2.43	-15.86	19.22	-37.08
A172	central_nervous_system	astrocytoma_Grade_IV	30	-4.29	30	1.3
A2058	skin	NS	26.89	-15.7	30	-70.85
A2780	ovary	adenocarcinoma	0.6	-53.82	12.1	-68.66
A4/Fuk	haematopoietic_and_lymphoid_tissue	diffuse_large_B_cell_lymphoma	30	-0.68	18.07	-69.84
A549	lung	adenocarcinoma	10.38	-21.5	30	-58.53
ABC-1	lung	non_small_cell_carcinoma	30	-35.42	23.66	-42.78
ACC-MESO-1	pleura	NS	12.69	-33.33	30	-48.31
ACHN	kidney	renal_cell_carcinoma	0.08	-25.63	30	-29.85
AGS	stomach	adenocarcinoma	30	-45.05	30	-69.99
AMO-1	haematopoietic_and_lymphoid_tissue	plasma_cell_myeloma	0.08	-95.13	12.22	-82.44
AN3 CA	endometrium	adenocarcinoma	9.77	-17.89	30	-59.95
AU565	breast	NS	30	-42.33	30	-69.47
BDCM	haematopoietic_and_lymphoid_tissue	acute_lymphoblastic_B_cell_leukaemia	30	-48.77	16.88	-76.17
BFTC-909	kidney	NS	0.1	-38.54	0.1	-23.31
BHY	upper_aerodigestive_tract	squamous_cell_carcinoma	5.53	-30.86	9.33	-53.57
BICR 16	upper_aerodigestive_tract	squamous_cell_carcinoma	30	-59.13	30	-74.26
BICR 22	upper_aerodigestive_tract	squamous_cell_carcinoma	30	0.5	14.97	-66.9
BICR 6	upper_aerodigestive_tract	squamous_cell_carcinoma	30	7.23	23.03	-61.58
BL-41	haematopoietic_and_lymphoid_tissue	Burkitt_lymphoma	20.37	-52.55	16.64	-91.54
BT-20	breast	ductal_carcinoma	30	5.15	30	-41.63
BT-549	breast	ductal_carcinoma	0.03	-80.08	30	-59.24
BV-173	haematopoietic_and_lymphoid_tissue	blast_phase_chronic_myeloid_leukaemia	27.43	-55.29	12.48	-88.99
BxPC-3	pancreas	ductal_carcinoma	30	0.6	30	-60.21
C32	skin	NS	30	10.34	30	-36.76
Caki-1	kidney	clear_cell_renal_cell_carcinoma	0.49	-27.42	13.33	-31.84
Caki-2	kidney	clear_cell_renal_cell_carcinoma	30	3.86	30	-38.65
CAL-120	breast	NS	0.05	-66.96	11.58	-51.61
CAL-29	urinary_tract	transitional_cell_carcinoma	30	2.55	13.05	-71.25
CAL-51	breast	NS	30	-16.07	30	-39.24
CAL-54	kidney	renal_cell_carcinoma	4.37	-39.08	15.68	-46.52
CAL-78	bone	dedifferentiated	30	9.74	30	-32.34
CAL-85-1	breast	NS	30	9.36	27.79	-39.9
Calu-1	lung	squamous_cell_carcinoma	3.41	-23.33	30	-42.82
Calu-3	lung	adenocarcinoma	30	19.57	30	4.65
Calu-6	lung	undifferentiated_carcinoma	30	13.88	11.59	-47.13
CAMA-1	breast	NS	30	-14.16	30	-43.81
Caov-3	ovary	adenocarcinoma	12.98	-50.54	30	-55.06
Capan-1	pancreas	ductal_carcinoma	30	0.39	3.35	-25.75
CAS-1	central_nervous_system	astrocytoma_Grade_IV	30	-11.62	30	-27.8
CCK-81	large_intestine	adenocarcinoma	30	-41.95	24.87	-61.47
CCRF-CEM	haematopoietic_and_lymphoid_tissue	acute_lymphoblastic_T_cell_leukaemia	30	-2.55	30	-48.26
CFPAC-1	pancreas	ductal_carcinoma	30	-15.53	12.65	-50.08
CHL-1	skin	NS	30	-29.02	30	-60.11
CHP-212	autonomic_ganglia	NS	27.45	-51.48	13.9	-55.99
CI-1	haematopoietic_and_lymphoid_tissue	B_cell_lymphoma_unspecified	30	-1.54	30	16.67
CMK	haematopoietic_and_lymphoid_tissue	acute_myeloid_leukaemia	17.03	-49.22	30	-8.06
CMK-11-5	haematopoietic_and_lymphoid_tissue	acute_myeloid_leukaemia	18.05	-38.1	30	-51.95
CML-T1	haematopoietic_and_lymphoid_tissue	blast_phase_chronic_myeloid_leukaemia	30	-36.73	30	-73.13
COLO 205	large_intestine	adenocarcinoma	30	11.19	11.8	-61.38
COLO 668	lung	small_cell_carcinoma	30	17.61	26.01	-55.03
COLO 741	skin	NS	30	18.5	11.6	-37.55
COLO 775	haematopoietic_and_lymphoid_tissue	chronic_myeloid_leukaemia	30	-43.96	9.31	-93.44
COLO 792	skin	NS	30	15.67	16.04	-22.14
COLO 829	skin	NS	30	-2.27	30	-7.17
COLO-320	large_intestine	adenocarcinoma	15.72	-59.7	30	-70.01
COLO-680N	oesophagus	squamous_cell_carcinoma	1.82	-20.88	30	-34.59
COLO-699	lung	adenocarcinoma	30	-54.48	30	-71.88
COLO-704	ovary	NS	30	-43.92	30	-63.22
COLO-800	skin	NS	15.57	-16.24	30	-43.63
COR-L23	lung	large_cell_carcinoma	30	1.31	30	-39.64
COR-L279	lung	small_cell_carcinoma	30	-12	6.69	-86.84
COR-L47	lung	small_cell_carcinoma	30	3.78	30	-15.76
COR-L88	lung	small_cell_carcinoma	30	16.74	30	-31.56
COV318	ovary	NS	8.74	-35.79	25.59	-54.13
COV504	ovary	NS	30	-14.5	30	-45.79
COV644	ovary	NS	30	-12.46	3.05	-28.86
DAN-G	pancreas	NS	16.32	-29.37	29.28	-50.77
Daoy	central_nervous_system	NS	29.62	-26.88	30	-39.21
DBTRG-05MG	central_nervous_system	astrocytoma_Grade_IV	1.67	-26.09	30	-30.64
Detroit 562	upper_aerodigestive_tract	NS	30	-31.1	30	-46.18
DK-MG	central_nervous_system	astrocytoma_Grade_IV	0.04	-90.44	12.45	-67.8
DLD-1	large_intestine	adenocarcinoma	30	3.95	30	-59.67
DMS 114	lung	small_cell_carcinoma	30	-41.38	11.72	-57.16
DMS 273	lung	small_cell_carcinoma	25.13	-46.31	13.66	-73.92
DMS 79	lung	small_cell_carcinoma	0.02	-81.08	30	-10.4
DOHH-2	haematopoietic_and_lymphoid_tissue	diffuse_large_B_cell_lymphoma	11.98	-72.95	12.89	-98.82
DU 145	prostate	NS	11.84	-37	30	-54.93
DU4475	breast	ductal_carcinoma	30	12.48	30	-27.78
DV-90	lung	adenocarcinoma	14.9	-71.93	9.84	-33.57
EB1	haematopoietic_and_lymphoid_tissue	Burkitt_lymphoma	30	-56.14	30	-46.71
EB2	haematopoietic_and_lymphoid_tissue	Burkitt_lymphoma	30	-57.08	30	-49.72
EBC-1	lung	squamous_cell_carcinoma	11.55	-53.25	30	15.23
EFM-19	breast	ductal_carcinoma	7.15	-31.96	30	-4.76
EFM-192A	breast	NS	22.89	-57.28	22	-52.95
EM-2	haematopoietic_and_lymphoid_tissue	blast_phase_chronic_myeloid_leukaemia	30	-44.27	30	15.53
EN	endometrium	NS	30	-23.22	11.92	-82.99
EOL-1	haematopoietic_and_lymphoid_tissue	acute_myeloid_leukaemia	30	-94.78	20.4	-27.74
ES-2	ovary	clear_cell_carcinoma	30	-44.71	3.03	-24.57
ESS-1	endometrium	carcinosarcoma-malignant_mesodermal_mixed_tumour	30	-72.67	18.35	-31.36
FaDu	upper_aerodigestive_tract	squamous_cell_carcinoma	12.91	-61.31	30	-5.29
FU-OV-1	ovary	serous_carcinoma	30	-69.93	30	1.01
G-361	skin	NS	30	-32.98	3.32	-23.03
G-401	soft_tissue	NS	11.91	-74.97	30	-70.25
GA-10	haematopoietic_and_lymphoid_tissue	Burkitt_lymphoma	30	-43.41	30	8.5
GAMG	central_nervous_system	NS	30	-21.87	30	-45.21
GCIY	stomach	adenocarcinoma	9.66	-20.04	30	-70.92
GCT	soft_tissue	NS	30	-32.64	16.42	-52.9
GI-1	central_nervous_system	gliosarcoma	0.04	-72.99	30	-25.87
GMS-10	central_nervous_system	astrocytoma_Grade_IV	0.24	-46.63	30	-32.03
GOS-3	central_nervous_system	astrocytoma	30	4.15	30	-31.04
GP2d	large_intestine	adenocarcinoma	30	-45.13	30	-48.04
GR-M	skin	NS	30	-22.12	30	-36.64
GRANTA-519	haematopoietic_and_lymphoid_tissue	mantle_cell_lymphoma	30	14.9	30	16.83
H4	central_nervous_system	NS	30	0.67	30	-3.42
HARA	lung	squamous_cell_carcinoma	12.19	-34.73	30	-72.32
HCC-1171	lung	non_small_cell_carcinoma	0.08	-63.78	30	-52.03
HCC-15	lung	squamous_cell_carcinoma	15.39	-40.36	30	-70.57
HCC-366	lung	mixed_adenosquamous_carcinoma	30	14.96	30	-60.71
HCC-44	lung	adenocarcinoma	30	-58.5	26.68	-59.04
HCC1143	breast	ductal_carcinoma	4.97	-40.3	9.85	-49.72
HCC1187	breast	ductal_carcinoma	17.56	-72.54	8.08	-61.7
HCC1395	breast	ductal_carcinoma	30	-32.7	30	-39.26
HCC1419	breast	ductal_carcinoma	8.96	-19.06	30	-53.34
HCC1428	breast	NS	30	-43.35	30	2.22
HCC1500	breast	ductal_carcinoma	8.24	-35.2	30	-2.74
HCC1569	breast	metaplastic_carcinoma	30	-51.52	30	-0.62
HCC1806	breast	ductal_carcinoma	30	-40.41	23.21	-35.81
HCC1937	breast	ductal_carcinoma	30	-51.09	30	3.06
HCC1954	breast	ductal_carcinoma	11.26	-68.91	30	15.28
HCC2218	breast	ductal_carcinoma	30	-45.48	30	-15.62
HCC38	breast	ductal_carcinoma	30	-45.93	10.69	-23.1
HCC827	lung	adenocarcinoma	30	-77.46	30	4.91
HCT 116	large_intestine	NS	8.15	-29.85	30	1.13
HCT-15	large_intestine	adenocarcinoma	10.41	-41.69	26.24	-45.21
HEC-1-A	endometrium	adenocarcinoma	16.74	-45.32	30	8.52
HEC-151	endometrium	adenocarcinoma	30	-69.63	30	-5.5
HEC-251	endometrium	adenocarcinoma	30	-37.96	30	1.53
HEC-265	endometrium	adenocarcinoma	27.11	-55.28	23.42	-25.79
HEC-50B	endometrium	adenocarcinoma	30	-44.91	10.93	-39.06
HEC-59	endometrium	adenocarcinoma	30	-60.29	30	-1.39
HEC-6	endometrium	adenocarcinoma	30	-45.33	30	-41.52
HEL 92.1.7	haematopoietic_and_lymphoid_tissue	acute_myeloid_leukaemia	30	-62.2	30	12.75
Hey-A8	ovary	NS	30	-44.95	19.97	-45.69
HGC-27	stomach	undifferentiated_adenocarcinoma	30	-80.89	24.02	-72.74
HH	haematopoietic_and_lymphoid_tissue	adult_T_cell_lymphoma-leukaemia	9.47	-92.74	30	-47.99
HLF	liver	hepatocellular_carcinoma	30	-1.86	16.75	-47.22
HMC-1-8	breast	NS	30	-19.25	30	-50.5
HMCB	skin	NS	30	-31.36	18.78	-46.55
HPB-ALL	haematopoietic_and_lymphoid_tissue	acute_lymphoblastic_T_cell_leukaemia	30	0.69	11.73	-58.16
HRT-18	large_intestine	adenocarcinoma	17.74	-30.3	30	-65.56
Hs 294T	skin	NS	30	12.72	22.59	-37.15
Hs 571.T	ovary	NS	20	-52.05	19.64	-75.68
Hs 578T	breast	ductal_carcinoma	0.04	-64.51	30	-43.69
Hs 611.T	haematopoietic_and_lymphoid_tissue	Hodgkin_lymphoma	30	-60.21	20.95	-68.78
Hs 695T	skin	NS	30	10.58	21.64	-16.44
Hs 729	soft_tissue	NS	0.62	-33.64	30	-35.93
Hs 766T	pancreas	ductal_carcinoma	30	-14.29	30	-40.46
Hs 936.T	skin	NS	30	13.93	7.96	-23.37
Hs 939.T	skin	NS	30	-14.54	30	4.1
Hs 940.T	skin	NS	0.06	-50.48	30	-48.14
Hs 944.T	skin	NS	30	-14.54	17.14	-61.74
HT	haematopoietic_and_lymphoid_tissue	diffuse_large_B_cell_lymphoma	30	10.11	30	-2.95
HT-1080	soft_tissue	NS	30	13.91	30	-0.25
HT-1376	urinary_tract	transitional_cell_carcinoma	30	-34.04	30	-42.01
HT-144	skin	NS	30	-5.35	30	-32.14
HT-29	large_intestine	adenocarcinoma	2.36	-16.53	30	-59.2
HT115	large_intestine	NS	12.27	-55.16	30	17.07
HT55	large_intestine	adenocarcinoma	30	-3.91	30	-31.08
HTK-	haematopoietic_and_lymphoid_tissue	plasma_cell_myeloma	30	-51.74	30	-42.41
HuG1-N	stomach	NS	30	-58.8	30	-14.32
huH-1	liver	hepatocellular_carcinoma	7.57	-47.26	30	-27.87
HUP-T3	pancreas	NS	30	-29.27	30	4.61
IGR-1	skin	NS	30	1.27	30	13.52
IGR-37	skin	NS	30	-54.26	0.22	-40.36
IGR-39	skin	NS	30	-36.52	30	-4.68
IGROV1	ovary	adenocarcinoma	30	-25.23	30	2.82
IMR-32	autonomic_ganglia	NS	24.15	-58.42	30	-16.21
IPC-298	skin	NS	1.04	-31.36	15.92	-17.36
Ishikawa (Heraklio) 02 ER-	endometrium	adenocarcinoma	30	-30.52	0.21	-52.96
J82	urinary_tract	transitional_cell_carcinoma	20.13	-28.14	30	-32.94
JeKo-1	haematopoietic_and_lymphoid_tissue	mantle_cell_lymphoma	7.64	-89.85	30	-40.85
JHH-2	liver	hepatocellular_carcinoma	30	-46.72	11.89	-45.66
JHH-5	liver	hepatocellular_carcinoma	30	-77.22	30	-44.68
JHH-7	liver	hepatocellular_carcinoma	30	-63.4	30	-20.98
JHOM-1	ovary	adenocarcinoma	28.77	-51.79	7.41	-24.03
JHUEM-2	endometrium	adenocarcinoma	30	-64.47	30	6.92
JIMT-1	breast	ductal_carcinoma	30	-45.73	30	-1.17
JURKAT	haematopoietic_and_lymphoid_tissue	acute_lymphoblastic_T_cell_leukaemia	17.03	-31.74	30	-83.41
JVM-2	haematopoietic_and_lymphoid_tissue	mantle_cell_lymphoma	29.99	-50.01	21.04	-71.84
JVM-3	haematopoietic_and_lymphoid_tissue	chronic_lymphocytic_leukaemia-small_lymphocytic_lymphoma	30	-29.83	30	3.55
K-562	haematopoietic_and_lymphoid_tissue	chronic_myeloid_leukaemia	18.2	-30.37	9.57	-49.05
K029AX	skin	NS	30	-16.25	26.39	-36.4
KARPAS-299	haematopoietic_and_lymphoid_tissue	anaplastic_large_cell_lymphoma	12.68	-43.99	12.72	-86.39
KARPAS-422	haematopoietic_and_lymphoid_tissue	diffuse_large_B_cell_lymphoma	30	-6.02	11.39	-81.82
KARPAS-620	haematopoietic_and_lymphoid_tissue	plasma_cell_myeloma	17.62	-70.61	30	-6.14
KASUMI-2	haematopoietic_and_lymphoid_tissue	acute_lymphoblastic_leukaemia	10.58	-57.05	30	-42.03
KATO III	stomach	adenocarcinoma	18.78	-60.06	11.35	-31.17
KCL-22	haematopoietic_and_lymphoid_tissue	blast_phase_chronic_myeloid_leukaemia	12.88	-86.03	30	-33.21
KELLY	autonomic_ganglia	NS	16.02	-99.41	0.09	-86.65
KHM-1B	haematopoietic_and_lymphoid_tissue	plasma_cell_myeloma	17.17	-74.36	30	7.71
Ki-JK	haematopoietic_and_lymphoid_tissue	anaplastic_large_cell_lymphoma	14.05	-86.88	30	3.44
KLE	endometrium	adenocarcinoma	11.13	-42.78	30	-0.25
KM12	large_intestine	adenocarcinoma	30	-33.54	0.45	-60.16
KMM-1	haematopoietic_and_lymphoid_tissue	plasma_cell_myeloma	30	-76.76	0.1	-79.21
KMRC-1	kidney	clear_cell_renal_cell_carcinoma	30	-23.55	30	16.67
KMRC-2	kidney	clear_cell_renal_cell_carcinoma	30	11.12	30	-15.99
KMRC-20	kidney	renal_cell_carcinoma	0.14	-16.57	9.52	-21.29
KMS-11	haematopoietic_and_lymphoid_tissue	plasma_cell_myeloma	13.2	-88.04	30	15.33
KMS-12-BM	haematopoietic_and_lymphoid_tissue	plasma_cell_myeloma	24.84	-61.82	30	4.91
KMS-26	haematopoietic_and_lymphoid_tissue	plasma_cell_myeloma	16.58	-70.18	0.18	-90.06
KMS-27	haematopoietic_and_lymphoid_tissue	plasma_cell_myeloma	28.36	-52.87	30	2.12
KMS-28BM	haematopoietic_and_lymphoid_tissue	plasma_cell_myeloma	30	-50.99	13.35	-52.21
KMS-34	haematopoietic_and_lymphoid_tissue	plasma_cell_myeloma	30	-54.42	10.17	-19.29
KNS-62	lung	squamous_cell_carcinoma	30	-29.24	30	-42.86
KO52	haematopoietic_and_lymphoid_tissue	acute_myeloid_leukaemia	30	-64.86	0.31	-25.02
KP-1NL	pancreas	ductal_carcinoma	12.13	-30.48	30	-47.73
KP-N-SI9s	autonomic_ganglia	NS	0.05	-83.41	23.14	-59.99
KP-N-YN	autonomic_ganglia	NS	30	-2.08	30	5.57
KPL-1	breast	ductal_carcinoma	30	-60.19	0.54	-19.69
KS-1	central_nervous_system	astrocytoma_Grade_IV	30	-50.57	30	-73.08
KU812	haematopoietic_and_lymphoid_tissue	chronic_myeloid_leukaemia	13.15	-93.11	12.4	-33.16
KURAMOCHI	ovary	undifferentiated_carcinoma	16.08	-57.84	0.03	-95.99
KYM-1	soft_tissue	NS	30	-73.57	30	-42.26
KYO-1	haematopoietic_and_lymphoid_tissue	blast_phase_chronic_myeloid_leukaemia	12.14	-58.34	9.59	-34.59
KYSE-150	oesophagus	squamous_cell_carcinoma	11.96	-38.06	30	11.49
KYSE-270	oesophagus	squamous_cell_carcinoma	30	-38.17	30	-43
KYSE-410	oesophagus	squamous_cell_carcinoma	10.88	-19.97	30	-56.07
KYSE-450	oesophagus	squamous_cell_carcinoma	30	-37.05	30	-20.43
KYSE-510	oesophagus	squamous_cell_carcinoma	30	-38.87	0.15	-55.46
KYSE-520	oesophagus	squamous_cell_carcinoma	30	-67.28	10.33	-20.5
KYSE-70	oesophagus	squamous_cell_carcinoma	30	-51.81	4.55	-80.74
L-363	haematopoietic_and_lymphoid_tissue	plasma_cell_myeloma	27.5	-76.39	5.32	-20.55
L3.3	pancreas	NS	30	-1.42	15.14	-54.39
LAMA-84	haematopoietic_and_lymphoid_tissue	blast_phase_chronic_myeloid_leukaemia	30	-47.02	30	-37.02
LC-1/sq-SF	lung	squamous_cell_carcinoma	22.79	-27.78	8.52	-23.48
LCLC-103H	lung	large_cell_carcinoma	30	-43.37	30	1.27
LCLC-97TM1	lung	large_cell_carcinoma	30	-48.44	7.67	-24.97
Li-7	liver	hepatocellular_carcinoma	30	-40.35	30	-34.56
LK-2	lung	squamous_cell_carcinoma	30	0.44	30	3.5
LMSU	stomach	adenocarcinoma	30	-64.58	7.82	-21.99
LN-18	central_nervous_system	astrocytoma_Grade_IV	13.31	-84.56	30	-7.6
LN-229	central_nervous_system	astrocytoma_Grade_IV	22.1	-27.43	18.22	-66.18
Loucy	haematopoietic_and_lymphoid_tissue	acute_lymphoblastic_T_cell_leukaemia	12.23	-77.08	30	16.05
LoVo	large_intestine	adenocarcinoma	12.6	-43.58	30	-19.66
LOX IMVI	skin	NS	30	-28.32	29.12	-50.99
LP-1	haematopoietic_and_lymphoid_tissue	plasma_cell_myeloma	18.68	-71.29	17.93	-30.52
LP-6	soft_tissue	dedifferentiated	30	-44.12	30	-10.37
LS 180	large_intestine	adenocarcinoma	9.77	-35.97	30	2.5
LS411N	large_intestine	adenocarcinoma	16.33	-68.27	10.53	-33.16
LU65	lung	giant_cell_carcinoma	30	-10.51	9.34	-22.16
LU99	lung	giant_cell_carcinoma	12.86	-51.2	0.05	-67.94
LXF-289	lung	adenocarcinoma	30	-45.81	30	10.95
Malme-3M	skin	NS	30	0.96	30	-58.28
MAVER-1	haematopoietic_and_lymphoid_tissue	mantle_cell_lymphoma	30	-71.85	30	16.48
MB 157	breast	NS	14.7	-47.98	30	-10.17
MC116	haematopoietic_and_lymphoid_tissue	B_cell_lymphoma_unspecified	14.12	-98.12	30	-23.13
MCAS	ovary	mucinous_carcinoma	30	-38.75	30	-32.11
MCF7	breast	NS	10.81	-63.43	30	-47.38
MDA-MB-231	breast	NS	14.4	-35.15	30	-44.39
MDA-MB-415	breast	NS	30	5.47	30	-38.73
MDA-MB-436	breast	NS	30	12.85	30	-4.48
MDA-MB-453	breast	NS	30	-46.26	30	-63.93
MDA-MB-468	breast	NS	30	-28.84	30	-47.74
MDST8	large_intestine	adenocarcinoma	9.35	-21.52	30	-37.05
MEC-1	haematopoietic_and_lymphoid_tissue	chronic_lymphocytic_leukaemia-small_lymphocytic_lymphoma	30	7.29	30	-58.42
MEG-01	haematopoietic_and_lymphoid_tissue	blast_phase_chronic_myeloid_leukaemia	11.25	-23.76	30	-51.13
MEL-HO	skin	NS	30	-29.93	30	-36.18
MEL-JUSO	skin	NS	30	-1.9	30	-17.8
Mel202	eye	NS	30	10.82	20.59	-41.41
Mel285	eye	NS	0.81	-71.36	13.81	-41.93
MeWo	skin	NS	30	-2.34	22.62	-53.35
MFE-296	endometrium	adenocarcinoma	30	-11.02	30	-63.15
MG-63	bone	NS	19.08	-27.79	30	-25.48
MHH-NB-11	autonomic_ganglia	NS	30	7.43	30	-56.69
MIA PaCa-2	pancreas	ductal_carcinoma	7.95	-16.07	11.26	-45.2
MJ	haematopoietic_and_lymphoid_tissue	mycosis_fungoides-Sezary_syndrome	24.71	-60.11	30	-80.66
MKN-45	stomach	diffuse_adenocarcinoma	30	16.34	30	-32.27
MKN1	stomach	mixed_adenosquamous_carcinoma	30	-36.08	30	0.87
MKN7	stomach	tubular_adenocarcinoma	30	-3.45	30	-33.53
MKN74	stomach	tubular_adenocarcinoma	30	-49.61	27.53	-54.6
MM1-S	haematopoietic_and_lymphoid_tissue	plasma_cell_myeloma	30	-42.3	25.58	-39.73
MOG-G-UVW	central_nervous_system	astrocytoma	0.68	-49.74	10.18	-24.06
MOLM-13	haematopoietic_and_lymphoid_tissue	acute_myeloid_leukaemia	15.37	-46.82	13.08	-90.98
MOLM-16	haematopoietic_and_lymphoid_tissue	acute_myeloid_leukaemia	24.72	-62.03	15.31	-81.93
MOLP-8	haematopoietic_and_lymphoid_tissue	plasma_cell_myeloma	30	2.41	12.07	-60.07
MOLT-16	haematopoietic_and_lymphoid_tissue	acute_lymphoblastic_T_cell_leukaemia	30	13.23	23.29	-74.95
MONO-MAC-1	haematopoietic_and_lymphoid_tissue	acute_myeloid_leukaemia	30	-35.38	30	-73.86
MONO-MAC-6	haematopoietic_and_lymphoid_tissue	acute_myeloid_leukaemia	28.11	-35.37	18.45	-68.18
MOR/CPR	lung	adenocarcinoma	9.85	-20.93	12.87	-50.6
MSTO-211H	pleura	NS	30	-50.54	30	-56.17
MV-4-11	haematopoietic_and_lymphoid_tissue	acute_myeloid_leukaemia	30	-63.21	11.44	-93.67
NALM-6	haematopoietic_and_lymphoid_tissue	acute_lymphoblastic_B_cell_leukaemia	30	-43.6	30	-98.04
NB-1	autonomic_ganglia	NS	30	9.87	22.28	-62.65
NB-4	haematopoietic_and_lymphoid_tissue	acute_myeloid_leukaemia	30	12.34	11.49	-56.01
NCI-H1048	lung	small_cell_carcinoma	7.61	-31.92	30	-63.14
NCI-H1092	lung	small_cell_carcinoma	30	-3.7	3.48	-35.83
NCI-H1299	lung	non_small_cell_carcinoma	22.56	-32.07	11.34	-77.46
NCI-H1341	lung	small_cell_carcinoma	30	-8.49	15.04	-82.94
NCI-H1355	lung	adenocarcinoma	5.61	-46.8	30	-92.69
NCI-H1437	lung	adenocarcinoma	30	-29.23	30	-45.72
NCI-H146	lung	small_cell_carcinoma	30	-5.12	30	2.03
NCI-H1563	lung	adenocarcinoma	9.9	-36.91	0.07	-67.47
NCI-H1568	lung	adenocarcinoma	30	-84.01	2.16	-23.97
NCI-H1573	lung	adenocarcinoma	30	-69.31	16.91	-68.12
NCI-H1581	lung	large_cell_carcinoma	15.38	-92.8	30	-33.9
NCI-H1623	lung	adenocarcinoma	30	-43.65	30	-54.12
NCI-H1651	lung	adenocarcinoma	30	4.28	30	-33.21
NCI-H1666	lung	bronchioloalveolar_adenocarcinoma	12.1	-57.39	22.78	-59.97
NCI-H1693	lung	adenocarcinoma	30	15.89	30	-29.69
NCI-H1703	lung	squamous_cell_carcinoma	30	-53.98	23.11	-83.26
NCI-H1734	lung	adenocarcinoma	30	8.5	19.57	-74.81
NCI-H1781	lung	bronchioloalveolar_adenocarcinoma	30	-9.11	30	-63.31
NCI-H1792	lung	adenocarcinoma	17.42	-29.65	30	-58.43
NCI-H1793	lung	adenocarcinoma	0.12	-23.11	22.52	-45.66
NCI-H1869	lung	squamous_cell_carcinoma	30	2.6	2.95	-43.09
NCI-H1944	lung	adenocarcinoma	13.32	-29.3	30	-75.02
NCI-H196	lung	small_cell_carcinoma	0.03	-85.66	30	-3.26
NCI-H1975	lung	adenocarcinoma	8.83	-34.85	30	-27.94
NCI-H2023	lung	adenocarcinoma	30	-30.93	30	-75.61
NCI-H2073	lung	adenocarcinoma	11.08	-30.2	20.33	-56.11
NCI-H2087	lung	adenocarcinoma	30	-14.85	9.62	-25.18
NCI-H2106	lung	non_small_cell_carcinoma	30	-48.52	30	-28.27
NCI-H2122	lung	adenocarcinoma	10.55	-36.73	30	-29.99
NCI-H2126	lung	adenocarcinoma	30	-49.33	30	-30.56
NCI-H2170	lung	squamous_cell_carcinoma	30	-44.7	0.36	-40.69
NCI-H2172	lung	non_small_cell_carcinoma	30	-55.3	0.07	-63.53
NCI-H226	lung	squamous_cell_carcinoma	30	-41.44	0.24	-50.67
NCI-H2330	lung	small_cell_carcinoma	30	-45.58	9.64	-22.88
NCI-H2405	lung	adenocarcinoma	14.64	-42.88	30	-32.05
NCI-H2452	pleura	NS	30	-2.13	30	-11.09
NCI-H28	pleura	NS	10.48	-73.22	4.8	-31.63
NCI-H3255	lung	adenocarcinoma	27.03	-56.75	30	0.44
NCI-H358	lung	bronchioloalveolar_adenocarcinoma	30	-65.38	13.41	-26.26
NCI-H441	lung	adenocarcinoma	12.66	-29.95	30	0.13
NCI-H460	lung	large_cell_carcinoma	30	-32.1	30	-13.91
NCI-H520	lung	squamous_cell_carcinoma	30	-40.14	30	4.6
NCI-H596	lung	mixed_adenosquamous_carcinoma	30	-8.32	4.3	-31.07
NCI-H647	lung	mixed_adenosquamous_carcinoma	14.95	-63.95	30	16.44
NCI-H650	lung	bronchioloalveolar_adenocarcinoma	15.83	-79.38	0.04	-83.28
NCI-H661	lung	large_cell_carcinoma	30	-36.56	30	9.09
NCI-H716	large_intestine	adenocarcinoma	21.42	-50.31	30	5.1
NCI-H727	lung	NS	30	5.53	30	-26.13
NCI-H810	lung	large_cell_carcinoma	21.05	-56.53	30	-42.81
NCI-H82	lung	small_cell_carcinoma	19.59	-87.52	28.23	-32.83
NCI-H838	lung	adenocarcinoma	30	-49.02	30	-32.4
NCI-H841	lung	small_cell_carcinoma	30	-87.59	30	0.51
NUGC-3	stomach	NS	30	-28.36	30	-47.92
NUGC-4	stomach	signet_ring_adenocarcinoma	30	-26.41	15.88	-60.16
OAW42	ovary	adenocarcinoma	30	-19.22	30	1.81
OC 314	ovary	serous_carcinoma	30	-1.53	14.91	-21.14
OC 316	ovary	adenocarcinoma	30	-1.64	30	-6.47
OCI-AML2	haematopoietic_and_lymphoid_tissue	acute_myeloid_leukaemia	11.09	-74.4	30	-90.91
OCI-AML3	haematopoietic_and_lymphoid_tissue	acute_myeloid_leukaemia	13.2	-55.69	30	-74.66
OCI-LY-19	haematopoietic_and_lymphoid_tissue	diffuse_large_B_cell_lymphoma	17.95	-89.12	14.84	-90.15
OCI-LY10	haematopoietic_and_lymphoid_tissue	diffuse_large_B_cell_lymphoma	30	19.58	25.49	-69.76
OCI-LY3	haematopoietic_and_lymphoid_tissue	diffuse_large_B_cell_lymphoma	30	-88.94	30	-55.69
OCI-M1	haematopoietic_and_lymphoid_tissue	acute_myeloid_leukaemia	11.76	-77.04	30	-32.8
OE19	oesophagus	adenocarcinoma	30	-66.7	17.9	-22.29
OMM2.3	eye	NS	30	-8.42	13.64	-44.55
OMM2.5	eye	NS	30	4.64	30	-43.07
ONCO-DG-1	ovary	adenocarcinoma	30	-75.46	30	-35.74
OS-RC-2	kidney	renal_cell_carcinoma	11.48	-35.15	17.72	-76.24
OV-90	ovary	mixed_carcinoma	30	-23.95	30	-42.84
OV56	(Empty)	(Empty)	30	6.73	30	-42.75
OV7	ovary	NS	30	-15.58	30	-34.89
OVCAR-4	ovary	NS	30	1.83	30	-50.24
OVCAR-8	ovary	NS	0.1	-70.12	30	-69.26
OVISE	ovary	clear_cell_carcinoma	30	-26.72	30	-68.44
OVSAHO	ovary	adenocarcinoma	16.45	-23.3	18.06	-60.32
P12-ICHIKAWA	haematopoietic_and_lymphoid_tissue	acute_lymphoblastic_T_cell_leukaemia	26.04	-56.08	19.06	-67.41
P31/FUJ	haematopoietic_and_lymphoid_tissue	acute_myeloid_leukaemia	30	6.31	30	-79.81
P3HR-1	haematopoietic_and_lymphoid_tissue	Burkitt_lymphoma	30	-6.48	30	-54.24
PA-TU-8988S	pancreas	ductal_carcinoma	30	-7.75	23.26	-57.5
Panc 02.03	pancreas	NS	30	5.65	30	-6.12
Panc 03.27	pancreas	ductal_carcinoma	30	-16.48	30	-68.65
Panc 04.03	pancreas	NS	10.73	-26.84	30	-42.01
Panc 10.05	pancreas	ductal_carcinoma	30	5.17	10.87	-68.86
PANC-1	pancreas	ductal_carcinoma	30	-8.11	30	-57.06
PC-14	lung	non_small_cell_carcinoma	15.09	-34.44	30	-60.86
PC-3	prostate	adenocarcinoma	13.29	-32.04	30	-56.65
PE/CA-PJ41 (clone D2)	upper_aerodigestive_tract	squamous_cell_carcinoma	9.02	-40.7	30	-57.93
PEER	haematopoietic_and_lymphoid_tissue	acute_lymphoblastic_T_cell_leukaemia	30	-57.59	30	-84.18
PF-382	haematopoietic_and_lymphoid_tissue	acute_lymphoblastic_T_cell_leukaemia	16.54	-39.76	13.06	-65.49
PL-21	haematopoietic_and_lymphoid_tissue	acute_myeloid_leukaemia	11.84	-71.91	26.2	-72.2
PLC/PRF/5	liver	hepatocellular_carcinoma	30	-51.1	30	-62.62
PSN1	pancreas	ductal_carcinoma	28.23	-18.23	30	-50.26
Raji	haematopoietic_and_lymphoid_tissue	Burkitt_lymphoma	23.37	-57.96	18.37	-92.06
RCC10RGB	kidney	renal_cell_carcinoma	30	2.04	30	-33.3
RCH-ACV	haematopoietic_and_lymphoid_tissue	acute_lymphoblastic_leukaemia	11.51	-46.14	12.09	-65
RD	soft_tissue	embryonal	7.43	-19.7	30	-26.78
REC-1	haematopoietic_and_lymphoid_tissue	mantle_cell_lymphoma	30	-41.53	18.43	-85.12
Reh	haematopoietic_and_lymphoid_tissue	acute_lymphoblastic_B_cell_leukaemia	14.89	-61.22	21.49	-68.69
RERF-LC-AI	lung	squamous_cell_carcinoma	30	8.46	17.95	-47.09
RH-18	soft_tissue	alveolar	30	3.23	30	-16.44
RH-41	soft_tissue	alveolar	30	-51.66	11.58	-95.73
RI-1	haematopoietic_and_lymphoid_tissue	B_cell_lymphoma_unspecified	18.42	-63.3	9.99	-92.55
RKN	soft_tissue	NS	8.09	-25	30	-49.43
RKO	large_intestine	adenocarcinoma	30	-14.08	13.08	-79.57
RL	haematopoietic_and_lymphoid_tissue	diffuse_large_B_cell_lymphoma	30	-24.77	11.82	-90.86
RMUG-S	ovary	adenocarcinoma	30	14.26	30	2.82
RPMI 8226	haematopoietic_and_lymphoid_tissue	plasma_cell_myeloma	24.37	-50.6	30	-80.8
RPMI-7951	skin	NS	0.16	-60.37	13.65	-60.36
RPMI-8402	haematopoietic_and_lymphoid_tissue	acute_lymphoblastic_T_cell_leukaemia	15.35	-80.48	30	-61.1
RS4;11	haematopoietic_and_lymphoid_tissue	acute_lymphoblastic_B_cell_leukaemia	30	-41.75	17.95	-73.99
RT-112	urinary_tract	transitional_cell_carcinoma	30	1.76	16.72	-78.07
RVH-421	skin	NS	30	7.81	11.63	-41.39
SCaBER	urinary_tract	transitional_cell_carcinoma	30	4.55	12.87	-45.66
SEM	haematopoietic_and_lymphoid_tissue	acute_lymphoblastic_B_cell_leukaemia	30	-41.82	30	-92.78
Set-2	haematopoietic_and_lymphoid_tissue	essential_thrombocythaemia	30	-38.76	22.89	-70.32
SF-295	central_nervous_system	astrocytoma_Grade_IV	10.92	-26.16	30	-86.95
SF126	central_nervous_system	astrocytoma	0.06	-64.42	12.32	-51.64
SH-10-TC	stomach	NS	9.13	-23.94	11.14	-43.59
SH-4	skin	NS	30	-1.02	30	-3.14
SHP-77	lung	small_cell_carcinoma	1.53	-52.45	14.54	-35.78
SJRH30	soft_tissue	NS	30	15.58	15.54	-72.1
SJSA-1	bone	NS	0.09	-43.09	16.11	-50.82
SK-BR-3	breast	NS	30	0.16	30	-42.92
SK-CO-1	large_intestine	adenocarcinoma	30	3.93	11.58	-55.85
SK-ES-1	bone	NS	0.14	-65.76	20.4	-73.28
SK-LMS-1	soft_tissue	NS	0.05	-46.96	30	-47.74
SK-LU-1	lung	adenocarcinoma	30	0.12	30	-26.13
SK-MEL-1	skin	NS	30	-25.31	30	-84.28
SK-MEL-2	skin	NS	30	6.54	30	6.54
SK-MEL-2	skin	NS	30	5.8	30	5.8
SK-MEL-24	skin	NS	30	11.91	11.11	-43.01
SK-MEL-3	skin	NS	30	-13.66	11.3	-18.51
SK-MEL-30	skin	NS	30	-50.55	30	-33.74
SK-MEL-5	skin	NS	30	-46.63	30	-38.45
SK-MES-1	lung	squamous_cell_carcinoma	25.01	-55.21	30	8.73
SK-N-AS	autonomic_ganglia	NS	30	-34.64	0.18	-21.01
SK-N-BE(2)	autonomic_ganglia	NS	30	2.83	30	8.38
SK-N-FI	autonomic_ganglia	NS	30	18.87	30	-8.91
SK-N-SH	autonomic_ganglia	NS	30	-21.19	7.74	-36.51
SK-OV-3	ovary	adenocarcinoma	30	-7.89	30	-2.48
SK-UT-1	soft_tissue	NS	14.18	-15.73	30	-47.86
SKM-1	haematopoietic_and_lymphoid_tissue	acute_myeloid_leukaemia	30	-15.7	24.54	-61.06
SNB-19	central_nervous_system	astrocytoma_Grade_IV	0.25	-36.34	30	-38.66
SNG-M	endometrium	adenocarcinoma	26.14	-20.77	30	-34.56
SNU-1	stomach	undifferentiated_adenocarcinoma	30	0.77	12.09	-40.73
SNU-1079	biliary_tract	NS	30	2.83	25.71	-58.5
SNU-119	ovary	adenocarcinoma	27.21	-38.35	30	-43.44
SNU-16	stomach	undifferentiated_adenocarcinoma	13.49	-92.26	0.12	-54.78
SNU-182	liver	hepatocellular_carcinoma	30	-47.55	30	4.41
SNU-216	stomach	NS	30	-38.81	0.41	-45.76
SNU-449	liver	hepatocellular_carcinoma	30	-65.86	4.58	-30.24
SNU-475	liver	hepatocellular_carcinoma	12.92	-46.9	30	-8.4
SNU-626	central_nervous_system	astrocytoma_Grade_IV	30	-39.96	30	1.41
SNU-738	central_nervous_system	oligodendroglioma	30	-11.21	27.3	-56.36
SNU-C1	large_intestine	adenocarcinoma	30	-40.98	14.84	-44.63
SNU-C5	large_intestine	adenocarcinoma	30	-48.42	30	-10.34
SR-786	haematopoietic_and_lymphoid_tissue	anaplastic_large_cell_lymphoma	30	-45.46	13.52	-92.07
SU-DHL-10	haematopoietic_and_lymphoid_tissue	diffuse_large_B_cell_lymphoma	30	-18.29	30	-65.49
SU-DHL-4	haematopoietic_and_lymphoid_tissue	diffuse_large_B_cell_lymphoma	30	-31.43	20.46	-71.62
SU-DHL-5	haematopoietic_and_lymphoid_tissue	diffuse_large_B_cell_lymphoma	14.67	-80.85	20.25	-63.69
SU-DHL-8	haematopoietic_and_lymphoid_tissue	diffuse_large_B_cell_lymphoma	13.24	-82.38	30	-24.59
SUM-52	breast	NS	30	-47.91	30	9.93
SUM52PE	breast	NS	30	-28.85	13.51	-97.31
SUP-M2	haematopoietic_and_lymphoid_tissue	anaplastic_large_cell_lymphoma	18.17	-87.2	1.94	-35.15
SW 1088	central_nervous_system	NS	2.41	-39.35	30	-6.95
SW 1271	lung	small_cell_carcinoma	30	-47.08	30	-32.4
SW 1353	bone	NS	15.25	-34.39	30	-3.85
SW 1573	lung	squamous_cell_carcinoma	30	-9.25	0.05	-52.37
SW 1783	central_nervous_system	astrocytoma_Grade_III	30	-42.77	9.85	-22.6
SW 1990	pancreas	ductal_carcinoma	30	-47.9	30	-19.39
SW1417	large_intestine	adenocarcinoma	26.05	-56.28	30	-23.35
SW48	large_intestine	adenocarcinoma	29	-50.84	12.5	-37.13
SW480	large_intestine	adenocarcinoma	8.92	-46.99	30	1.88
SW620	large_intestine	adenocarcinoma	11.9	-83.79	30	9.59
SW837	large_intestine	adenocarcinoma	30	-33.56	30	-25.89
SW948	large_intestine	adenocarcinoma	30	18.53	30	18.97
T-47D	breast	ductal_carcinoma	30	-42.63	30	15.28
T24	urinary_tract	transitional_cell_carcinoma	5	-35.08	30	2.53
T778	soft_tissue	well_differentiated	30	-31.23	8.03	-46.19
T84	large_intestine	adenocarcinoma	9.52	-50.5	10.36	-18.87
T98G	central_nervous_system	astrocytoma_Grade_IV	30	-38.16	0.05	-90.7
TC-71	bone	NS	30	-61.62	11.68	-44.85
TE 617.T	soft_tissue	NS	11.91	-60.33	30	-31.24
TE-1	oesophagus	squamous_cell_carcinoma	16.49	-69.66	30	-22.39
TE-10	oesophagus	squamous_cell_carcinoma	30	-31.79	22.89	-45.5
TE-11	oesophagus	squamous_cell_carcinoma	13.54	-80.05	9.2	-48.74
TE-15	oesophagus	squamous_cell_carcinoma	26.02	-57	1.43	-43.41
TE-5	oesophagus	squamous_cell_carcinoma	30	-20.85	30	-50.48
TE-6	oesophagus	squamous_cell_carcinoma	30	-42.09	30	-58.01
TEN	endometrium	clear_cell_carcinoma	30	-23.66	13.1	-39.54
TF-1	haematopoietic_and_lymphoid_tissue	acute_myeloid_leukaemia	30	-16.37	30	-82.44
THP-1	haematopoietic_and_lymphoid_tissue	acute_myeloid_leukaemia	30	-30.33	30	-58.83
TOV-112D	ovary	endometrioid_carcinoma	30	-42.05	21.5	-74.35
TOV-21G	ovary	clear_cell_carcinoma	0.07	-56.35	30	-60.59
TT2609-C02	thyroid	follicular_carcinoma	0.04	-71.31	14.62	-58.54
U-118 MG	central_nervous_system	astrocytoma	5.13	-17.1	30	-38.77
U-251 MG	central_nervous_system	astrocytoma	30	-20.5	30	-31.64
U-937	haematopoietic_and_lymphoid_tissue	malignant_histiocytosis	30	-62.02	30	-82.46
U266B1	haematopoietic_and_lymphoid_tissue	plasma_cell_myeloma	0.07	-87.56	16	-42.3
UACC-257	skin	NS	30	-6.31	30	-80.26
UACC-62	skin	NS	30	-18.75	30	-44.29
UM-UC-3	urinary_tract	transitional_cell_carcinoma	30	-26.21	30	-54.71
VM-CUB1	urinary_tract	transitional_cell_carcinoma	9.07	-37.73	30	-58.31
VMRC-RCW	kidney	renal_cell_carcinoma	30	-25.65	30	-42.27
VMRC-RCZ	kidney	renal_cell_carcinoma	30	-46.92	30	-15.29
WM-266-4	skin	NS	9.59	-24.3	30	-38.36
WM-793	skin	NS	9.04	-19.94	30	-46.79
WM-88	skin	NS	30	17.08	30	-34.98
WM-983B	skin	NS	10.36	-24.81	30	-43.12
WM1799	skin	NS	10.99	-34.69	30	-38.05
WS1	skin	(Empty)	0.03	-78.4	30	-26.6
WSU-DLCL2	haematopoietic_and_lymphoid_tissue	diffuse_large_B_cell_lymphoma	30	-46.35	14.19	-92.11
YAPC	pancreas	NS	30	7.67	30	-44.67
YKG1	central_nervous_system	astrocytoma_Grade_IV	30	6.16	30	-20.02
YMB-1	breast	NS	30	-44.49	20.99	-63.02
Z-138	haematopoietic_and_lymphoid_tissue	mantle_cell_lymphoma	30	-42.39	30	-65.74
ZR-75-1	breast	ductal_carcinoma	12.93	-53.16	30	-23.57
ZR-75-30	breast	ductal_carcinoma	29.74	-46.93	0	0

## Sheet: Englerin A&B (2)
COMPOUND	Compound Activity (1-inactive;2-active)	Inflection Point	Crossing Point	AMAX	ACTIVITY_AREA	Cell Line	PRIMARY_SITE	HIST_SUBTYPE1	RESPONSE		Cell Line	PRIMARY_SITE	HIST_SUBTYPE1	EngA_Inflection Point	EngA_Crossing Point	EngA_AMAX	EngA_ACTIVITY_AREA	EngA_RESPONSE	EngA_RESPONSE_3active_2intermediate_1refractory	EngB_Inflection Point	EngB_Crossing Point	EngB_AMAX	EngB_ACTIVITY_AREA	EngB_RESPONSE	EngB_RESPONSE_3active_2intermediate_1refractory
Englerin A	2	0.16	0.28	-74.51	162.08	697	haematopoietic_and_lymphoid_tissue	acute_lymphoblastic_leukaemia	SENSITIVE		697	haematopoietic_and_lymphoid_tissue	acute_lymphoblastic_leukaemia	0.16	0.28	-74.51	162.08	SENSITIVE	3	18.63	18.63	-80.98	47.18	INTERMEDIATE	2
Englerin B	1	18.63	18.63	-80.98	47.18	697	haematopoietic_and_lymphoid_tissue	acute_lymphoblastic_leukaemia	INTERMEDIATE
Englerin A	2	14.29	30	-28.23	9.35	1321N1	central_nervous_system	astrocytoma	INTERMEDIATE		1321N1	central_nervous_system	astrocytoma	14.29	30	-28.23	9.35	INTERMEDIATE	2	30	30	-46.66	44.21	INTERMEDIATE	2
Englerin B	1	30	30	-46.66	44.21	1321N1	central_nervous_system	astrocytoma	INTERMEDIATE
Englerin A	2	30	30	-22.38	11.26	22Rv1	prostate	NS	INTERMEDIATE		22Rv1	prostate	NS	30	30	-22.38	11.26	INTERMEDIATE	2	30	27.23	-53.2	30.61	INTERMEDIATE	2
Englerin B	1	30	27.23	-53.2	30.61	22Rv1	prostate	NS	INTERMEDIATE
Englerin A	2	30	30	-15.66	62.9	23132/87	stomach	adenocarcinoma	REFRACTORY		23132/87	stomach	adenocarcinoma	30	30	-15.66	62.9	REFRACTORY	1	15.29	15.29	-72.44	152.84	INTERMEDIATE	2
Englerin B	1	15.29	15.29	-72.44	152.84	23132/87	stomach	adenocarcinoma	INTERMEDIATE
Englerin A	2	30	30	5.51	13.43	59M	ovary	NS	REFRACTORY		59M	ovary	NS	30	30	5.51	13.43	REFRACTORY	1	30	30	-38.54	26.55	INTERMEDIATE	2
Englerin B	1	30	30	-38.54	26.55	59M	ovary	NS	INTERMEDIATE
Englerin A	2	30	30	-5.77	71.73	769-P	kidney	clear_cell_renal_cell_carcinoma	REFRACTORY		769-P	kidney	clear_cell_renal_cell_carcinoma	30	30	-5.77	71.73	REFRACTORY	1	20.49	30	-49.16	13.6	INTERMEDIATE	2
Englerin B	1	20.49	30	-49.16	13.6	769-P	kidney	clear_cell_renal_cell_carcinoma	INTERMEDIATE
Englerin A	2	0.6	30	-18.89	29.2	786-O	kidney	clear_cell_renal_cell_carcinoma	INTERMEDIATE		786-O	kidney	clear_cell_renal_cell_carcinoma	0.6	30	-18.89	29.2	INTERMEDIATE	2	30	30	-38.05	46.1	INTERMEDIATE	2
Englerin B	1	30	30	-38.05	46.1	786-O	kidney	clear_cell_renal_cell_carcinoma	INTERMEDIATE
Englerin A	2	13.51	30	-30.11	15.53	8-MG-BA	central_nervous_system	astrocytoma_Grade_IV	INTERMEDIATE		8-MG-BA	central_nervous_system	astrocytoma_Grade_IV	13.51	30	-30.11	15.53	INTERMEDIATE	2	15.82	26.54	-52.73	36.6	INTERMEDIATE	2
Englerin B	1	15.82	26.54	-52.73	36.6	8-MG-BA	central_nervous_system	astrocytoma_Grade_IV	INTERMEDIATE
Englerin A	2	2.24	30	-21.53	21.54	8305C	thyroid	anaplastic_carcinoma	INTERMEDIATE		8305C	thyroid	anaplastic_carcinoma	2.24	30	-21.53	21.54	INTERMEDIATE	2	30	30	-42.05	19.13	INTERMEDIATE	2
Englerin B	1	30	30	-42.05	19.13	8305C	thyroid	anaplastic_carcinoma	INTERMEDIATE
Englerin A	2	30	30	2.3	27.96	A-204	soft_tissue	NS	REFRACTORY		A-204	soft_tissue	NS	30	30	2.3	27.96	REFRACTORY	1	17.41	30	-45.81	22.22	INTERMEDIATE	2
Englerin B	1	17.41	30	-45.81	22.22	A-204	soft_tissue	NS	INTERMEDIATE
Englerin A	2	14.89	30	-37.5	13.49	A-253	salivary_gland	mucoepidermoid_carcinoma	INTERMEDIATE		A-253	salivary_gland	mucoepidermoid_carcinoma	14.89	30	-37.5	13.49	INTERMEDIATE	2	30	14.74	-88.59	47.22	INTERMEDIATE	2
Englerin B	1	30	14.74	-88.59	47.22	A-253	salivary_gland	mucoepidermoid_carcinoma	INTERMEDIATE
Englerin A	2	30	30	5.55	3.96	A-375	skin	NS	REFRACTORY		A-375	skin	NS	30	30	5.55	3.96	REFRACTORY	1	30	30	-2.69	20.24	REFRACTORY	1
Englerin B	1	30	30	-2.69	20.24	A-375	skin	NS	REFRACTORY
Englerin A	2	0.87	0.89	-101.17	150.99	A-498	kidney	renal_cell_carcinoma	SENSITIVE		A-498	kidney	renal_cell_carcinoma	0.87	0.89	-101.17	150.99	SENSITIVE	3	30	12.46	-64.89	91	INTERMEDIATE	2
Englerin B	1	30	12.46	-64.89	91	A-498	kidney	renal_cell_carcinoma	INTERMEDIATE
Englerin A	2	0.03	0.04	-91.28	261.79	A-673	bone	NS	SENSITIVE		A-673	bone	NS	0.03	0.04	-91.28	261.79	SENSITIVE	3	30	30	-13.83	9.6	REFRACTORY	1
Englerin B	1	30	30	-13.83	9.6	A-673	bone	NS	REFRACTORY
Englerin A	2	2.43	30	-15.86	14.89	A101D	skin	NS	INTERMEDIATE		A101D	skin	NS	2.43	30	-15.86	14.89	INTERMEDIATE	2	19.22	30	-37.08	15.59	INTERMEDIATE	2
Englerin B	1	19.22	30	-37.08	15.59	A101D	skin	NS	INTERMEDIATE
Englerin A	2	30	30	-4.29	18.88	A172	central_nervous_system	astrocytoma_Grade_IV	REFRACTORY		A172	central_nervous_system	astrocytoma_Grade_IV	30	30	-4.29	18.88	REFRACTORY	1	30	30	1.3	7.84	REFRACTORY	1
Englerin B	1	30	30	1.3	7.84	A172	central_nervous_system	astrocytoma_Grade_IV	REFRACTORY
Englerin A	2	26.89	30	-15.7	5.21	A2058	skin	NS	REFRACTORY		A2058	skin	NS	26.89	30	-15.7	5.21	REFRACTORY	1	30	18.53	-70.85	56.89	INTERMEDIATE	2
Englerin B	1	30	18.53	-70.85	56.89	A2058	skin	NS	INTERMEDIATE
Englerin A	2	0.6	11.94	-53.82	99.5	A2780	ovary	adenocarcinoma	SENSITIVE		A2780	ovary	adenocarcinoma	0.6	11.94	-53.82	99.5	SENSITIVE	3	12.1	14.9	-68.66	23.16	INTERMEDIATE	2
Englerin B	1	12.1	14.9	-68.66	23.16	A2780	ovary	adenocarcinoma	INTERMEDIATE
Englerin A	2	30	30	-0.68	52.74	A4/Fuk	haematopoietic_and_lymphoid_tissue	diffuse_large_B_cell_lymphoma	REFRACTORY		A4/Fuk	haematopoietic_and_lymphoid_tissue	diffuse_large_B_cell_lymphoma	30	30	-0.68	52.74	REFRACTORY	1	18.07	18.07	-69.84	67.88	INTERMEDIATE	2
Englerin B	1	18.07	18.07	-69.84	67.88	A4/Fuk	haematopoietic_and_lymphoid_tissue	diffuse_large_B_cell_lymphoma	INTERMEDIATE
Englerin A	2	10.38	30	-21.5	8.7	A549	lung	adenocarcinoma	INTERMEDIATE		A549	lung	adenocarcinoma	10.38	30	-21.5	8.7	INTERMEDIATE	2	30	23.15	-58.53	37.23	INTERMEDIATE	2
Englerin B	1	30	23.15	-58.53	37.23	A549	lung	adenocarcinoma	INTERMEDIATE
Englerin A	2	30	30	-35.42	8.59	ABC-1	lung	non_small_cell_carcinoma	INTERMEDIATE		ABC-1	lung	non_small_cell_carcinoma	30	30	-35.42	8.59	INTERMEDIATE	2	23.66	30	-42.78	13.47	INTERMEDIATE	2
Englerin B	1	23.66	30	-42.78	13.47	ABC-1	lung	non_small_cell_carcinoma	INTERMEDIATE
Englerin A	2	12.69	30	-33.33	18.99	ACC-MESO-1	pleura	NS	INTERMEDIATE		ACC-MESO-1	pleura	NS	12.69	30	-33.33	18.99	INTERMEDIATE	2	30	30	-48.31	116.48	INTERMEDIATE	2
Englerin B	1	30	30	-48.31	116.48	ACC-MESO-1	pleura	NS	INTERMEDIATE
Englerin A	2	0.08	30	-25.63	64.7	ACHN	kidney	renal_cell_carcinoma	INTERMEDIATE		ACHN	kidney	renal_cell_carcinoma	0.08	30	-25.63	64.7	INTERMEDIATE	2	30	30	-29.85	59.56	INTERMEDIATE	2
Englerin B	1	30	30	-29.85	59.56	ACHN	kidney	renal_cell_carcinoma	INTERMEDIATE
Englerin A	2	30	30	-45.05	30.62	AGS	stomach	adenocarcinoma	INTERMEDIATE		AGS	stomach	adenocarcinoma	30	30	-45.05	30.62	INTERMEDIATE	2	30	5.71	-69.99	127.27	INTERMEDIATE	2
Englerin B	1	30	5.71	-69.99	127.27	AGS	stomach	adenocarcinoma	INTERMEDIATE
Englerin A	2	0.08	0.09	-95.13	240.88	AMO-1	haematopoietic_and_lymphoid_tissue	plasma_cell_myeloma	SENSITIVE		AMO-1	haematopoietic_and_lymphoid_tissue	plasma_cell_myeloma	0.08	0.09	-95.13	240.88	SENSITIVE	3	12.22	13.18	-82.44	38.41	INTERMEDIATE	2
Englerin B	1	12.22	13.18	-82.44	38.41	AMO-1	haematopoietic_and_lymphoid_tissue	plasma_cell_myeloma	INTERMEDIATE
Englerin A	2	9.77	30	-17.89	6.48	AN3 CA	endometrium	adenocarcinoma	INTERMEDIATE		AN3 CA	endometrium	adenocarcinoma	9.77	30	-17.89	6.48	INTERMEDIATE	2	30	21.09	-59.95	72.69	INTERMEDIATE	2
Englerin B	1	30	21.09	-59.95	72.69	AN3 CA	endometrium	adenocarcinoma	INTERMEDIATE
Englerin A	2	30	30	-42.33	11.61	AU565	breast	NS	INTERMEDIATE		AU565	breast	NS	30	30	-42.33	11.61	INTERMEDIATE	2	30	20.54	-69.47	45.07	INTERMEDIATE	2
Englerin B	1	30	20.54	-69.47	45.07	AU565	breast	NS	INTERMEDIATE
Englerin A	2	30	30	-48.77	20.54	BDCM	haematopoietic_and_lymphoid_tissue	acute_lymphoblastic_B_cell_leukaemia	INTERMEDIATE		BDCM	haematopoietic_and_lymphoid_tissue	acute_lymphoblastic_B_cell_leukaemia	30	30	-48.77	20.54	INTERMEDIATE	2	16.88	16.88	-76.17	30.98	INTERMEDIATE	2
Englerin B	1	16.88	16.88	-76.17	30.98	BDCM	haematopoietic_and_lymphoid_tissue	acute_lymphoblastic_B_cell_leukaemia	INTERMEDIATE
Englerin A	2	0.1	30	-38.54	88.76	BFTC-909	kidney	NS	INTERMEDIATE		BFTC-909	kidney	NS	0.1	30	-38.54	88.76	INTERMEDIATE	2	0.1	30	-23.31	34.39	INTERMEDIATE	2
Englerin B	1	0.1	30	-23.31	34.39	BFTC-909	kidney	NS	INTERMEDIATE
Englerin A	2	5.53	30	-30.86	21.38	BHY	upper_aerodigestive_tract	squamous_cell_carcinoma	INTERMEDIATE		BHY	upper_aerodigestive_tract	squamous_cell_carcinoma	5.53	30	-30.86	21.38	INTERMEDIATE	2	9.33	23.49	-53.57	30	INTERMEDIATE	2
Englerin B	1	9.33	23.49	-53.57	30	BHY	upper_aerodigestive_tract	squamous_cell_carcinoma	INTERMEDIATE
Englerin A	2	30	22.53	-59.13	53.68	BICR 16	upper_aerodigestive_tract	squamous_cell_carcinoma	INTERMEDIATE		BICR 16	upper_aerodigestive_tract	squamous_cell_carcinoma	30	22.53	-59.13	53.68	INTERMEDIATE	2	30	9.26	-74.26	117.1	INTERMEDIATE	2
Englerin B	1	30	9.26	-74.26	117.1	BICR 16	upper_aerodigestive_tract	squamous_cell_carcinoma	INTERMEDIATE
Englerin A	2	30	30	0.5	12.57	BICR 22	upper_aerodigestive_tract	squamous_cell_carcinoma	REFRACTORY		BICR 22	upper_aerodigestive_tract	squamous_cell_carcinoma	30	30	0.5	12.57	REFRACTORY	1	14.97	18.75	-66.9	28.9	INTERMEDIATE	2
Englerin B	1	14.97	18.75	-66.9	28.9	BICR 22	upper_aerodigestive_tract	squamous_cell_carcinoma	INTERMEDIATE
Englerin A	2	30	30	7.23	2.46	BICR 6	upper_aerodigestive_tract	squamous_cell_carcinoma	REFRACTORY		BICR 6	upper_aerodigestive_tract	squamous_cell_carcinoma	30	30	7.23	2.46	REFRACTORY	1	23.03	23.03	-61.58	60.16	INTERMEDIATE	2
Englerin B	1	23.03	23.03	-61.58	60.16	BICR 6	upper_aerodigestive_tract	squamous_cell_carcinoma	INTERMEDIATE
Englerin A	2	20.37	28.25	-52.55	14.13	BL-41	haematopoietic_and_lymphoid_tissue	Burkitt_lymphoma	INTERMEDIATE		BL-41	haematopoietic_and_lymphoid_tissue	Burkitt_lymphoma	20.37	28.25	-52.55	14.13	INTERMEDIATE	2	16.64	17.2	-91.54	23.12	INTERMEDIATE	2
Englerin B	1	16.64	17.2	-91.54	23.12	BL-41	haematopoietic_and_lymphoid_tissue	Burkitt_lymphoma	INTERMEDIATE
Englerin A	2	30	30	5.15	8.65	BT-20	breast	ductal_carcinoma	REFRACTORY		BT-20	breast	ductal_carcinoma	30	30	5.15	8.65	REFRACTORY	1	30	30	-41.63	21.1	INTERMEDIATE	2
Englerin B	1	30	30	-41.63	21.1	BT-20	breast	ductal_carcinoma	INTERMEDIATE
Englerin A	2	0.03	0.03	-80.08	236.23	BT-549	breast	ductal_carcinoma	SENSITIVE		BT-549	breast	ductal_carcinoma	0.03	0.03	-80.08	236.23	SENSITIVE	3	30	19.47	-59.24	85.52	INTERMEDIATE	2
Englerin B	1	30	19.47	-59.24	85.52	BT-549	breast	ductal_carcinoma	INTERMEDIATE
Englerin A	2	27.43	27.43	-55.29	14.48	BV-173	haematopoietic_and_lymphoid_tissue	blast_phase_chronic_myeloid_leukaemia	INTERMEDIATE		BV-173	haematopoietic_and_lymphoid_tissue	blast_phase_chronic_myeloid_leukaemia	27.43	27.43	-55.29	14.48	INTERMEDIATE	2	12.48	12.77	-88.99	54.37	INTERMEDIATE	2
Englerin B	1	12.48	12.77	-88.99	54.37	BV-173	haematopoietic_and_lymphoid_tissue	blast_phase_chronic_myeloid_leukaemia	INTERMEDIATE
Englerin A	2	30	30	0.6	18.67	BxPC-3	pancreas	ductal_carcinoma	REFRACTORY		BxPC-3	pancreas	ductal_carcinoma	30	30	0.6	18.67	REFRACTORY	1	30	26.09	-60.21	22.8	INTERMEDIATE	2
Englerin B	1	30	26.09	-60.21	22.8	BxPC-3	pancreas	ductal_carcinoma	INTERMEDIATE
Englerin A	2	30	30	10.34	8.36	C32	skin	NS	REFRACTORY		C32	skin	NS	30	30	10.34	8.36	REFRACTORY	1	30	30	-36.76	19.38	INTERMEDIATE	2
Englerin B	1	30	30	-36.76	19.38	C32	skin	NS	INTERMEDIATE
Englerin A	2	0.49	30	-27.42	44.93	Caki-1	kidney	clear_cell_renal_cell_carcinoma	INTERMEDIATE		Caki-1	kidney	clear_cell_renal_cell_carcinoma	0.49	30	-27.42	44.93	INTERMEDIATE	2	13.33	30	-31.84	27.97	INTERMEDIATE	2
Englerin B	1	13.33	30	-31.84	27.97	Caki-1	kidney	clear_cell_renal_cell_carcinoma	INTERMEDIATE
Englerin A	2	30	30	3.86	9.99	Caki-2	kidney	clear_cell_renal_cell_carcinoma	REFRACTORY		Caki-2	kidney	clear_cell_renal_cell_carcinoma	30	30	3.86	9.99	REFRACTORY	1	30	30	-38.65	52.8	INTERMEDIATE	2
Englerin B	1	30	30	-38.65	52.8	Caki-2	kidney	clear_cell_renal_cell_carcinoma	INTERMEDIATE
Englerin A	2	0.05	0.06	-66.96	181.9	CAL-120	breast	NS	SENSITIVE		CAL-120	breast	NS	0.05	0.06	-66.96	181.9	SENSITIVE	3	11.58	22.27	-51.61	23.97	INTERMEDIATE	2
Englerin B	1	11.58	22.27	-51.61	23.97	CAL-120	breast	NS	INTERMEDIATE
Englerin A	2	30	30	2.55	13.6	CAL-29	urinary_tract	transitional_cell_carcinoma	REFRACTORY		CAL-29	urinary_tract	transitional_cell_carcinoma	30	30	2.55	13.6	REFRACTORY	1	13.05	15.94	-71.25	38.07	INTERMEDIATE	2
Englerin B	1	13.05	15.94	-71.25	38.07	CAL-29	urinary_tract	transitional_cell_carcinoma	INTERMEDIATE
Englerin A	2	30	30	-16.07	7.14	CAL-51	breast	NS	REFRACTORY		CAL-51	breast	NS	30	30	-16.07	7.14	REFRACTORY	1	30	30	-39.24	23.14	INTERMEDIATE	2
Englerin B	1	30	30	-39.24	23.14	CAL-51	breast	NS	INTERMEDIATE
Englerin A	2	4.37	30	-39.08	33.79	CAL-54	kidney	renal_cell_carcinoma	INTERMEDIATE		CAL-54	kidney	renal_cell_carcinoma	4.37	30	-39.08	33.79	INTERMEDIATE	2	15.68	30	-46.52	36.45	INTERMEDIATE	2
Englerin B	1	15.68	30	-46.52	36.45	CAL-54	kidney	renal_cell_carcinoma	INTERMEDIATE
Englerin A	2	30	30	9.74	1.07	CAL-78	bone	dedifferentiated	REFRACTORY		CAL-78	bone	dedifferentiated	30	30	9.74	1.07	REFRACTORY	1	30	30	-32.34	32.55	INTERMEDIATE	2
Englerin B	1	30	30	-32.34	32.55	CAL-78	bone	dedifferentiated	INTERMEDIATE
Englerin A	2	30	30	9.36	1.49	CAL-85-1	breast	NS	REFRACTORY		CAL-85-1	breast	NS	30	30	9.36	1.49	REFRACTORY	1	27.79	30	-39.9	10.29	INTERMEDIATE	2
Englerin B	1	27.79	30	-39.9	10.29	CAL-85-1	breast	NS	INTERMEDIATE
Englerin A	2	3.41	30	-23.33	32.11	Calu-1	lung	squamous_cell_carcinoma	INTERMEDIATE		Calu-1	lung	squamous_cell_carcinoma	3.41	30	-23.33	32.11	INTERMEDIATE	2	30	30	-42.82	52.11	INTERMEDIATE	2
Englerin B	1	30	30	-42.82	52.11	Calu-1	lung	squamous_cell_carcinoma	INTERMEDIATE
Englerin A	2	30	30	19.57	0	Calu-3	lung	adenocarcinoma	REFRACTORY		Calu-3	lung	adenocarcinoma	30	30	19.57	0	REFRACTORY	1	30	30	4.65	19.78	REFRACTORY	1
Englerin B	1	30	30	4.65	19.78	Calu-3	lung	adenocarcinoma	REFRACTORY
Englerin A	2	30	30	13.88	2.95	Calu-6	lung	undifferentiated_carcinoma	REFRACTORY		Calu-6	lung	undifferentiated_carcinoma	30	30	13.88	2.95	REFRACTORY	1	11.59	30	-47.13	28.42	INTERMEDIATE	2
Englerin B	1	11.59	30	-47.13	28.42	Calu-6	lung	undifferentiated_carcinoma	INTERMEDIATE
Englerin A	2	30	30	-14.16	1.6	CAMA-1	breast	NS	REFRACTORY		CAMA-1	breast	NS	30	30	-14.16	1.6	REFRACTORY	1	30	30	-43.81	21.9	INTERMEDIATE	2
Englerin B	1	30	30	-43.81	21.9	CAMA-1	breast	NS	INTERMEDIATE
Englerin A	2	12.98	28.95	-50.54	58.98	Caov-3	ovary	adenocarcinoma	INTERMEDIATE		Caov-3	ovary	adenocarcinoma	12.98	28.95	-50.54	58.98	INTERMEDIATE	2	30	15.27	-55.06	128.76	INTERMEDIATE	2
Englerin B	1	30	15.27	-55.06	128.76	Caov-3	ovary	adenocarcinoma	INTERMEDIATE
Englerin A	2	30	30	0.39	0	Capan-1	pancreas	ductal_carcinoma	REFRACTORY		Capan-1	pancreas	ductal_carcinoma	30	30	0.39	0	REFRACTORY	1	3.35	30	-25.75	29.63	INTERMEDIATE	2
Englerin B	1	3.35	30	-25.75	29.63	Capan-1	pancreas	ductal_carcinoma	INTERMEDIATE
Englerin A	2	30	30	-11.62	53.54	CAS-1	central_nervous_system	astrocytoma_Grade_IV	REFRACTORY		CAS-1	central_nervous_system	astrocytoma_Grade_IV	30	30	-11.62	53.54	REFRACTORY	1	30	30	-27.8	8.27	INTERMEDIATE	2
Englerin B	1	30	30	-27.8	8.27	CAS-1	central_nervous_system	astrocytoma_Grade_IV	INTERMEDIATE
Englerin A	2	30	30	-41.95	15.61	CCK-81	large_intestine	adenocarcinoma	INTERMEDIATE		CCK-81	large_intestine	adenocarcinoma	30	30	-41.95	15.61	INTERMEDIATE	2	24.87	24.87	-61.47	19.43	INTERMEDIATE	2
Englerin B	1	24.87	24.87	-61.47	19.43	CCK-81	large_intestine	adenocarcinoma	INTERMEDIATE
Englerin A	2	30	30	-2.55	47.69	CCRF-CEM	haematopoietic_and_lymphoid_tissue	acute_lymphoblastic_T_cell_leukaemia	REFRACTORY		CCRF-CEM	haematopoietic_and_lymphoid_tissue	acute_lymphoblastic_T_cell_leukaemia	30	30	-2.55	47.69	REFRACTORY	1	30	30	-48.26	12.38	INTERMEDIATE	2
Englerin B	1	30	30	-48.26	12.38	CCRF-CEM	haematopoietic_and_lymphoid_tissue	acute_lymphoblastic_T_cell_leukaemia	INTERMEDIATE
Englerin A	2	30	30	-15.53	2.67	CFPAC-1	pancreas	ductal_carcinoma	REFRACTORY		CFPAC-1	pancreas	ductal_carcinoma	30	30	-15.53	2.67	REFRACTORY	1	12.65	29.73	-50.08	25.86	INTERMEDIATE	2
Englerin B	1	12.65	29.73	-50.08	25.86	CFPAC-1	pancreas	ductal_carcinoma	INTERMEDIATE
Englerin A	2	30	30	-29.02	7.85	CHL-1	skin	NS	INTERMEDIATE		CHL-1	skin	NS	30	30	-29.02	7.85	INTERMEDIATE	2	30	26.19	-60.11	19.98	INTERMEDIATE	2
Englerin B	1	30	26.19	-60.11	19.98	CHL-1	skin	NS	INTERMEDIATE
Englerin A	2	27.45	27.45	-51.48	56.66	CHP-212	autonomic_ganglia	NS	INTERMEDIATE		CHP-212	autonomic_ganglia	NS	27.45	27.45	-51.48	56.66	INTERMEDIATE	2	13.9	22.71	-55.99	33.44	INTERMEDIATE	2
Englerin B	1	13.9	22.71	-55.99	33.44	CHP-212	autonomic_ganglia	NS	INTERMEDIATE
Englerin A	2	30	30	-1.54	12.44	CI-1	haematopoietic_and_lymphoid_tissue	B_cell_lymphoma_unspecified	REFRACTORY		CI-1	haematopoietic_and_lymphoid_tissue	B_cell_lymphoma_unspecified	30	30	-1.54	12.44	REFRACTORY	1	30	30	16.67	19.7	REFRACTORY	1
Englerin B	1	30	30	16.67	19.7	CI-1	haematopoietic_and_lymphoid_tissue	B_cell_lymphoma_unspecified	REFRACTORY
Englerin A	2	17.03	30	-49.22	26.34	CMK	haematopoietic_and_lymphoid_tissue	acute_myeloid_leukaemia	INTERMEDIATE		CMK	haematopoietic_and_lymphoid_tissue	acute_myeloid_leukaemia	17.03	30	-49.22	26.34	INTERMEDIATE	2	30	30	-8.06	61.63	REFRACTORY	1
Englerin B	1	30	30	-8.06	61.63	CMK	haematopoietic_and_lymphoid_tissue	acute_myeloid_leukaemia	REFRACTORY
Englerin A	2	18.05	30	-38.1	20.8	CMK-11-5	haematopoietic_and_lymphoid_tissue	acute_myeloid_leukaemia	INTERMEDIATE		CMK-11-5	haematopoietic_and_lymphoid_tissue	acute_myeloid_leukaemia	18.05	30	-38.1	20.8	INTERMEDIATE	2	30	24.14	-51.95	101.26	INTERMEDIATE	2
Englerin B	1	30	24.14	-51.95	101.26	CMK-11-5	haematopoietic_and_lymphoid_tissue	acute_myeloid_leukaemia	INTERMEDIATE
Englerin A	2	30	30	-36.73	46.2	CML-T1	haematopoietic_and_lymphoid_tissue	blast_phase_chronic_myeloid_leukaemia	INTERMEDIATE		CML-T1	haematopoietic_and_lymphoid_tissue	blast_phase_chronic_myeloid_leukaemia	30	30	-36.73	46.2	INTERMEDIATE	2	30	17.85	-73.13	42.33	INTERMEDIATE	2
Englerin B	1	30	17.85	-73.13	42.33	CML-T1	haematopoietic_and_lymphoid_tissue	blast_phase_chronic_myeloid_leukaemia	INTERMEDIATE
Englerin A	2	30	30	11.19	10.77	COLO 205	large_intestine	adenocarcinoma	REFRACTORY		COLO 205	large_intestine	adenocarcinoma	30	30	11.19	10.77	REFRACTORY	1	11.8	16.52	-61.38	33.02	INTERMEDIATE	2
Englerin B	1	11.8	16.52	-61.38	33.02	COLO 205	large_intestine	adenocarcinoma	INTERMEDIATE
Englerin A	2	30	30	17.61	4.67	COLO 668	lung	small_cell_carcinoma	REFRACTORY		COLO 668	lung	small_cell_carcinoma	30	30	17.61	4.67	REFRACTORY	1	26.01	26.01	-55.03	28.83	INTERMEDIATE	2
Englerin B	1	26.01	26.01	-55.03	28.83	COLO 668	lung	small_cell_carcinoma	INTERMEDIATE
Englerin A	2	30	30	18.5	0	COLO 741	skin	NS	REFRACTORY		COLO 741	skin	NS	30	30	18.5	0	REFRACTORY	1	11.6	30	-37.55	12.88	INTERMEDIATE	2
Englerin B	1	11.6	30	-37.55	12.88	COLO 741	skin	NS	INTERMEDIATE
Englerin A	2	30	30	-43.96	8.92	COLO 775	haematopoietic_and_lymphoid_tissue	chronic_myeloid_leukaemia	INTERMEDIATE		COLO 775	haematopoietic_and_lymphoid_tissue	chronic_myeloid_leukaemia	30	30	-43.96	8.92	INTERMEDIATE	2	9.31	9.44	-93.44	59.22	INTERMEDIATE	2
Englerin B	1	9.31	9.44	-93.44	59.22	COLO 775	haematopoietic_and_lymphoid_tissue	chronic_myeloid_leukaemia	INTERMEDIATE
Englerin A	2	30	30	15.67	2.05	COLO 792	skin	NS	REFRACTORY		COLO 792	skin	NS	30	30	15.67	2.05	REFRACTORY	1	16.04	30	-22.14	11.82	INTERMEDIATE	2
Englerin B	1	16.04	30	-22.14	11.82	COLO 792	skin	NS	INTERMEDIATE
Englerin A	2	30	30	-2.27	10.32	COLO 829	skin	NS	REFRACTORY		COLO 829	skin	NS	30	30	-2.27	10.32	REFRACTORY	1	30	30	-7.17	31.7	REFRACTORY	1
Englerin B	1	30	30	-7.17	31.7	COLO 829	skin	NS	REFRACTORY
Englerin A	2	15.72	21.62	-59.7	28.6	COLO-320	large_intestine	adenocarcinoma	INTERMEDIATE		COLO-320	large_intestine	adenocarcinoma	15.72	21.62	-59.7	28.6	INTERMEDIATE	2	30	11	-70.01	102.29	INTERMEDIATE	2
Englerin B	1	30	11	-70.01	102.29	COLO-320	large_intestine	adenocarcinoma	INTERMEDIATE
Englerin A	2	1.82	30	-20.88	24.38	COLO-680N	oesophagus	squamous_cell_carcinoma	INTERMEDIATE		COLO-680N	oesophagus	squamous_cell_carcinoma	1.82	30	-20.88	24.38	INTERMEDIATE	2	30	30	-34.59	26.11	INTERMEDIATE	2
Englerin B	1	30	30	-34.59	26.11	COLO-680N	oesophagus	squamous_cell_carcinoma	INTERMEDIATE
Englerin A	2	30	27.56	-54.48	22.71	COLO-699	lung	adenocarcinoma	INTERMEDIATE		COLO-699	lung	adenocarcinoma	30	27.56	-54.48	22.71	INTERMEDIATE	2	30	3.62	-71.88	153.56	INTERMEDIATE	2
Englerin B	1	30	3.62	-71.88	153.56	COLO-699	lung	adenocarcinoma	INTERMEDIATE
Englerin A	2	30	30	-43.92	68.6	COLO-704	ovary	NS	INTERMEDIATE		COLO-704	ovary	NS	30	30	-43.92	68.6	INTERMEDIATE	2	30	6.82	-63.22	138.81	INTERMEDIATE	2
Englerin B	1	30	6.82	-63.22	138.81	COLO-704	ovary	NS	INTERMEDIATE
Englerin A	2	15.57	30	-16.24	9.23	COLO-800	skin	NS	REFRACTORY		COLO-800	skin	NS	15.57	30	-16.24	9.23	REFRACTORY	1	30	30	-43.63	66.95	INTERMEDIATE	2
Englerin B	1	30	30	-43.63	66.95	COLO-800	skin	NS	INTERMEDIATE
Englerin A	2	30	30	1.31	6.21	COR-L23	lung	large_cell_carcinoma	REFRACTORY		COR-L23	lung	large_cell_carcinoma	30	30	1.31	6.21	REFRACTORY	1	30	30	-39.64	32.4	INTERMEDIATE	2
Englerin B	1	30	30	-39.64	32.4	COR-L23	lung	large_cell_carcinoma	INTERMEDIATE
Englerin A	2	30	30	-12	63.95	COR-L279	lung	small_cell_carcinoma	REFRACTORY		COR-L279	lung	small_cell_carcinoma	30	30	-12	63.95	REFRACTORY	1	6.69	6.69	-86.84	130.29	INTERMEDIATE	2
Englerin B	1	6.69	6.69	-86.84	130.29	COR-L279	lung	small_cell_carcinoma	INTERMEDIATE
Englerin A	2	30	30	3.78	14.68	COR-L47	lung	small_cell_carcinoma	REFRACTORY		COR-L47	lung	small_cell_carcinoma	30	30	3.78	14.68	REFRACTORY	1	30	30	-15.76	92.1	REFRACTORY	1
Englerin B	1	30	30	-15.76	92.1	COR-L47	lung	small_cell_carcinoma	REFRACTORY
Englerin A	2	30	30	16.74	0.78	COR-L88	lung	small_cell_carcinoma	REFRACTORY		COR-L88	lung	small_cell_carcinoma	30	30	16.74	0.78	REFRACTORY	1	30	30	-31.56	20.83	INTERMEDIATE	2
Englerin B	1	30	30	-31.56	20.83	COR-L88	lung	small_cell_carcinoma	INTERMEDIATE
Englerin A	2	8.74	30	-35.79	16.38	COV318	ovary	NS	INTERMEDIATE		COV318	ovary	NS	8.74	30	-35.79	16.38	INTERMEDIATE	2	25.59	25.59	-54.13	39.59	INTERMEDIATE	2
Englerin B	1	25.59	25.59	-54.13	39.59	COV318	ovary	NS	INTERMEDIATE
Englerin A	2	30	30	-14.5	5.46	COV504	ovary	NS	REFRACTORY		COV504	ovary	NS	30	30	-14.5	5.46	REFRACTORY	1	30	30	-45.79	33.53	INTERMEDIATE	2
Englerin B	1	30	30	-45.79	33.53	COV504	ovary	NS	INTERMEDIATE
Englerin A	2	30	30	-12.46	3.03	COV644	ovary	NS	REFRACTORY		COV644	ovary	NS	30	30	-12.46	3.03	REFRACTORY	1	3.05	30	-28.86	35.24	INTERMEDIATE	2
Englerin B	1	3.05	30	-28.86	35.24	COV644	ovary	NS	INTERMEDIATE
Englerin A	2	16.32	30	-29.37	15.81	DAN-G	pancreas	NS	INTERMEDIATE		DAN-G	pancreas	NS	16.32	30	-29.37	15.81	INTERMEDIATE	2	29.28	29.28	-50.77	26.93	INTERMEDIATE	2
Englerin B	1	29.28	29.28	-50.77	26.93	DAN-G	pancreas	NS	INTERMEDIATE
Englerin A	2	29.62	30	-26.88	15.76	Daoy	central_nervous_system	NS	INTERMEDIATE		Daoy	central_nervous_system	NS	29.62	30	-26.88	15.76	INTERMEDIATE	2	30	30	-39.21	43	INTERMEDIATE	2
Englerin B	1	30	30	-39.21	43	Daoy	central_nervous_system	NS	INTERMEDIATE
Englerin A	2	1.67	30	-26.09	31.35	DBTRG-05MG	central_nervous_system	astrocytoma_Grade_IV	INTERMEDIATE		DBTRG-05MG	central_nervous_system	astrocytoma_Grade_IV	1.67	30	-26.09	31.35	INTERMEDIATE	2	30	30	-30.64	21.88	INTERMEDIATE	2
Englerin B	1	30	30	-30.64	21.88	DBTRG-05MG	central_nervous_system	astrocytoma_Grade_IV	INTERMEDIATE
Englerin A	2	30	30	-31.1	15.79	Detroit 562	upper_aerodigestive_tract	NS	INTERMEDIATE		Detroit 562	upper_aerodigestive_tract	NS	30	30	-31.1	15.79	INTERMEDIATE	2	30	30	-46.18	35.45	INTERMEDIATE	2
Englerin B	1	30	30	-46.18	35.45	Detroit 562	upper_aerodigestive_tract	NS	INTERMEDIATE
Englerin A	2	0.04	0.05	-90.44	252.06	DK-MG	central_nervous_system	astrocytoma_Grade_IV	SENSITIVE		DK-MG	central_nervous_system	astrocytoma_Grade_IV	0.04	0.05	-90.44	252.06	SENSITIVE	3	12.45	16.13	-67.8	33.27	INTERMEDIATE	2
Englerin B	1	12.45	16.13	-67.8	33.27	DK-MG	central_nervous_system	astrocytoma_Grade_IV	INTERMEDIATE
Englerin A	2	30	30	3.95	12.82	DLD-1	large_intestine	adenocarcinoma	REFRACTORY		DLD-1	large_intestine	adenocarcinoma	30	30	3.95	12.82	REFRACTORY	1	30	21.73	-59.67	71.46	INTERMEDIATE	2
Englerin B	1	30	21.73	-59.67	71.46	DLD-1	large_intestine	adenocarcinoma	INTERMEDIATE
Englerin A	2	30	30	-41.38	51.89	DMS 114	lung	small_cell_carcinoma	INTERMEDIATE		DMS 114	lung	small_cell_carcinoma	30	30	-41.38	51.89	INTERMEDIATE	2	11.72	17.48	-57.16	21.61	INTERMEDIATE	2
Englerin B	1	11.72	17.48	-57.16	21.61	DMS 114	lung	small_cell_carcinoma	INTERMEDIATE
Englerin A	2	25.13	30	-46.31	16.41	DMS 273	lung	small_cell_carcinoma	INTERMEDIATE		DMS 273	lung	small_cell_carcinoma	25.13	30	-46.31	16.41	INTERMEDIATE	2	13.66	16.42	-73.92	29.68	INTERMEDIATE	2
Englerin B	1	13.66	16.42	-73.92	29.68	DMS 273	lung	small_cell_carcinoma	INTERMEDIATE
Englerin A	2	0.02	0.02	-81.08	314.01	DMS 79	lung	small_cell_carcinoma	SENSITIVE		DMS 79	lung	small_cell_carcinoma	0.02	0.02	-81.08	314.01	SENSITIVE	3	30	30	-10.4	49.26	REFRACTORY	1
Englerin B	1	30	30	-10.4	49.26	DMS 79	lung	small_cell_carcinoma	REFRACTORY
Englerin A	2	11.98	14.17	-72.95	23.86	DOHH-2	haematopoietic_and_lymphoid_tissue	diffuse_large_B_cell_lymphoma	INTERMEDIATE		DOHH-2	haematopoietic_and_lymphoid_tissue	diffuse_large_B_cell_lymphoma	11.98	14.17	-72.95	23.86	INTERMEDIATE	2	12.89	13.1	-98.82	33.67	INTERMEDIATE	2
Englerin B	1	12.89	13.1	-98.82	33.67	DOHH-2	haematopoietic_and_lymphoid_tissue	diffuse_large_B_cell_lymphoma	INTERMEDIATE
Englerin A	2	11.84	30	-37	48.3	DU 145	prostate	NS	INTERMEDIATE		DU 145	prostate	NS	11.84	30	-37	48.3	INTERMEDIATE	2	30	8.94	-54.93	176.13	INTERMEDIATE	2
Englerin B	1	30	8.94	-54.93	176.13	DU 145	prostate	NS	INTERMEDIATE
Englerin A	2	30	30	12.48	12.8	DU4475	breast	ductal_carcinoma	REFRACTORY		DU4475	breast	ductal_carcinoma	30	30	12.48	12.8	REFRACTORY	1	30	30	-27.78	7.98	INTERMEDIATE	2
Englerin A	2	30	30	-27.78	7.98	DV-90	lung	adenocarcinoma	INTERMEDIATE
Englerin B	1	14.9	17.96	-71.93	23.59	DV-90	lung	adenocarcinoma	INTERMEDIATE		DV-90	lung	adenocarcinoma	14.9	17.96	-71.93	23.59	INTERMEDIATE	2	9.84	30	-33.57	13.6	INTERMEDIATE	2
Englerin A	2	9.84	30	-33.57	13.6	EB1	haematopoietic_and_lymphoid_tissue	Burkitt_lymphoma	INTERMEDIATE
Englerin B	1	30	28.69	-56.14	13.39	EB1	haematopoietic_and_lymphoid_tissue	Burkitt_lymphoma	INTERMEDIATE		EB1	haematopoietic_and_lymphoid_tissue	Burkitt_lymphoma	30	28.69	-56.14	13.39	INTERMEDIATE	2	30	30	-46.71	21.96	INTERMEDIATE	2
Englerin A	2	30	30	-46.71	21.96	EB2	haematopoietic_and_lymphoid_tissue	Burkitt_lymphoma	INTERMEDIATE
Englerin B	1	30	25.83	-57.08	28.45	EB2	haematopoietic_and_lymphoid_tissue	Burkitt_lymphoma	INTERMEDIATE		EB2	haematopoietic_and_lymphoid_tissue	Burkitt_lymphoma	30	25.83	-57.08	28.45	INTERMEDIATE	2	30	30	-49.72	28.92	INTERMEDIATE	2
Englerin A	2	30	30	-49.72	28.92	EBC-1	lung	squamous_cell_carcinoma	INTERMEDIATE
Englerin B	1	11.55	23.98	-53.25	56.14	EBC-1	lung	squamous_cell_carcinoma	INTERMEDIATE		EBC-1	lung	squamous_cell_carcinoma	11.55	23.98	-53.25	56.14	INTERMEDIATE	2	30	30	15.23	0.45	REFRACTORY	1
Englerin A	2	30	30	15.23	0.45	EFM-19	breast	ductal_carcinoma	REFRACTORY
Englerin B	1	7.15	30	-31.96	28.98	EFM-19	breast	ductal_carcinoma	INTERMEDIATE		EFM-19	breast	ductal_carcinoma	7.15	30	-31.96	28.98	INTERMEDIATE	2	30	30	-4.76	21.87	REFRACTORY	1
Englerin A	2	30	30	-4.76	21.87	EFM-192A	breast	NS	REFRACTORY
Englerin B	1	22.89	22.89	-57.28	78.14	EFM-192A	breast	NS	INTERMEDIATE		EFM-192A	breast	NS	22.89	22.89	-57.28	78.14	INTERMEDIATE	2	22	26.43	-52.95	31.85	INTERMEDIATE	2
Englerin A	2	22	26.43	-52.95	31.85	EM-2	haematopoietic_and_lymphoid_tissue	blast_phase_chronic_myeloid_leukaemia	INTERMEDIATE
Englerin B	1	30	30	-44.27	14.33	EM-2	haematopoietic_and_lymphoid_tissue	blast_phase_chronic_myeloid_leukaemia	INTERMEDIATE		EM-2	haematopoietic_and_lymphoid_tissue	blast_phase_chronic_myeloid_leukaemia	30	30	-44.27	14.33	INTERMEDIATE	2	30	30	15.53	0.03	REFRACTORY	1
Englerin A	2	30	30	15.53	0.03	EN	endometrium	NS	REFRACTORY
Englerin B	1	30	30	-23.22	5.5	EN	endometrium	NS	INTERMEDIATE		EN	endometrium	NS	30	30	-23.22	5.5	INTERMEDIATE	2	11.92	13.34	-82.99	34.94	INTERMEDIATE	2
Englerin A	2	11.92	13.34	-82.99	34.94	EOL-1	haematopoietic_and_lymphoid_tissue	acute_myeloid_leukaemia	INTERMEDIATE
Englerin B	1	30	11.77	-94.78	60.59	EOL-1	haematopoietic_and_lymphoid_tissue	acute_myeloid_leukaemia	INTERMEDIATE		EOL-1	haematopoietic_and_lymphoid_tissue	acute_myeloid_leukaemia	30	11.77	-94.78	60.59	INTERMEDIATE	2	20.4	30	-27.74	7.81	INTERMEDIATE	2
Englerin A	2	20.4	30	-27.74	7.81	ES-2	ovary	clear_cell_carcinoma	INTERMEDIATE
Englerin B	1	30	30	-44.71	44.96	ES-2	ovary	clear_cell_carcinoma	INTERMEDIATE		ES-2	ovary	clear_cell_carcinoma	30	30	-44.71	44.96	INTERMEDIATE	2	3.03	30	-24.57	21.4	INTERMEDIATE	2
Englerin A	2	3.03	30	-24.57	21.4	ESS-1	endometrium	carcinosarcoma-malignant_mesodermal_mixed_tumour	INTERMEDIATE
Englerin B	1	30	18.74	-72.67	41.09	ESS-1	endometrium	carcinosarcoma-malignant_mesodermal_mixed_tumour	INTERMEDIATE		ESS-1	endometrium	carcinosarcoma-malignant_mesodermal_mixed_tumour	30	18.74	-72.67	41.09	INTERMEDIATE	2	18.35	30	-31.36	17.69	INTERMEDIATE	2
Englerin A	2	18.35	30	-31.36	17.69	FaDu	upper_aerodigestive_tract	squamous_cell_carcinoma	INTERMEDIATE
Englerin B	1	12.91	17.75	-61.31	21.14	FaDu	upper_aerodigestive_tract	squamous_cell_carcinoma	INTERMEDIATE		FaDu	upper_aerodigestive_tract	squamous_cell_carcinoma	12.91	17.75	-61.31	21.14	INTERMEDIATE	2	30	30	-5.29	43.85	REFRACTORY	1
Englerin A	2	30	30	-5.29	43.85	FU-OV-1	ovary	serous_carcinoma	REFRACTORY
Englerin B	1	30	3.19	-69.93	158.99	FU-OV-1	ovary	serous_carcinoma	INTERMEDIATE		FU-OV-1	ovary	serous_carcinoma	30	3.19	-69.93	158.99	INTERMEDIATE	2	30	30	1.01	18.57	REFRACTORY	1
Englerin A	2	30	30	1.01	18.57	G-361	skin	NS	REFRACTORY
Englerin B	1	30	30	-32.98	55.99	G-361	skin	NS	INTERMEDIATE		G-361	skin	NS	30	30	-32.98	55.99	INTERMEDIATE	2	3.32	30	-23.03	20.35	INTERMEDIATE	2
Englerin A	2	3.32	30	-23.03	20.35	G-401	soft_tissue	NS	INTERMEDIATE
Englerin B	1	11.91	14.29	-74.97	47.08	G-401	soft_tissue	NS	INTERMEDIATE		G-401	soft_tissue	NS	11.91	14.29	-74.97	47.08	INTERMEDIATE	2	30	9.9	-70.25	90.01	INTERMEDIATE	2
Englerin B	1	30	9.9	-70.25	90.01	G-402	soft_tissue	NS	INTERMEDIATE
Englerin A	2	30	30	-43.41	14.62	GA-10	haematopoietic_and_lymphoid_tissue	Burkitt_lymphoma	INTERMEDIATE		GA-10	haematopoietic_and_lymphoid_tissue	Burkitt_lymphoma	30	30	-43.41	14.62	INTERMEDIATE	2	30	30	8.5	28.18	REFRACTORY	1
Englerin B	1	30	30	8.5	28.18	GA-10	haematopoietic_and_lymphoid_tissue	Burkitt_lymphoma	REFRACTORY
Englerin A	2	30	30	-21.87	10.76	GAMG	central_nervous_system	NS	INTERMEDIATE		GAMG	central_nervous_system	NS	30	30	-21.87	10.76	INTERMEDIATE	2	30	30	-45.21	50.48	INTERMEDIATE	2
Englerin B	1	30	30	-45.21	50.48	GAMG	central_nervous_system	NS	INTERMEDIATE
Englerin A	2	9.66	30	-20.04	8.35	GCIY	stomach	adenocarcinoma	INTERMEDIATE		GCIY	stomach	adenocarcinoma	9.66	30	-20.04	8.35	INTERMEDIATE	2	30	15.75	-70.92	49.94	INTERMEDIATE	2
Englerin B	1	30	15.75	-70.92	49.94	GCIY	stomach	adenocarcinoma	INTERMEDIATE
Englerin A	2	30	30	-32.64	35.97	GCT	soft_tissue	NS	INTERMEDIATE		GCT	soft_tissue	NS	30	30	-32.64	35.97	INTERMEDIATE	2	16.42	27.08	-52.9	17.95	INTERMEDIATE	2
Englerin B	1	16.42	27.08	-52.9	17.95	GCT	soft_tissue	NS	INTERMEDIATE
Englerin A	2	0.04	0.06	-72.99	204.34	GI-1	central_nervous_system	gliosarcoma	SENSITIVE		GI-1	central_nervous_system	gliosarcoma	0.04	0.06	-72.99	204.34	SENSITIVE	3	30	30	-25.87	112.12	INTERMEDIATE	2
Englerin B	1	30	30	-25.87	112.12	GI-1	central_nervous_system	gliosarcoma	INTERMEDIATE
Englerin A	2	0.24	30	-46.63	92.04	GMS-10	central_nervous_system	astrocytoma_Grade_IV	SENSITIVE		GMS-10	central_nervous_system	astrocytoma_Grade_IV	0.24	30	-46.63	92.04	SENSITIVE	3	30	30	-32.03	21.47	INTERMEDIATE	2
Englerin B	1	30	30	-32.03	21.47	GMS-10	central_nervous_system	astrocytoma_Grade_IV	INTERMEDIATE
Englerin A	2	30	30	4.15	5.65	GOS-3	central_nervous_system	astrocytoma	REFRACTORY		GOS-3	central_nervous_system	astrocytoma	30	30	4.15	5.65	REFRACTORY	1	30	30	-31.04	26.28	INTERMEDIATE	2
Englerin B	1	30	30	-31.04	26.28	GOS-3	central_nervous_system	astrocytoma	INTERMEDIATE
Englerin A	2	30	30	-45.13	25.46	GP2d	large_intestine	adenocarcinoma	INTERMEDIATE		GP2d	large_intestine	adenocarcinoma	30	30	-45.13	25.46	INTERMEDIATE	2	30	30	-48.04	32.63	INTERMEDIATE	2
Englerin B	1	30	30	-48.04	32.63	GP2d	large_intestine	adenocarcinoma	INTERMEDIATE
Englerin A	2	30	30	-22.12	5.61	GR-M	skin	NS	INTERMEDIATE		GR-M	skin	NS	30	30	-22.12	5.61	INTERMEDIATE	2	30	30	-36.64	48.68	INTERMEDIATE	2
Englerin B	1	30	30	-36.64	48.68	GR-M	skin	NS	INTERMEDIATE
Englerin A	2	30	30	14.9	1.93	GRANTA-519	haematopoietic_and_lymphoid_tissue	mantle_cell_lymphoma	REFRACTORY		GRANTA-519	haematopoietic_and_lymphoid_tissue	mantle_cell_lymphoma	30	30	14.9	1.93	REFRACTORY	1	30	30	16.83	14.82	REFRACTORY	1
Englerin B	1	30	30	16.83	14.82	GRANTA-519	haematopoietic_and_lymphoid_tissue	mantle_cell_lymphoma	REFRACTORY
Englerin A	2	30	30	0.67	19.61	H4	central_nervous_system	NS	REFRACTORY		H4	central_nervous_system	NS	30	30	0.67	19.61	REFRACTORY	1	30	30	-3.42	16.33	REFRACTORY	1
Englerin B	1	30	30	-3.42	16.33	H4	central_nervous_system	NS	REFRACTORY
Englerin A	2	12.19	30	-34.73	15.12	HARA	lung	squamous_cell_carcinoma	INTERMEDIATE		HARA	lung	squamous_cell_carcinoma	12.19	30	-34.73	15.12	INTERMEDIATE	2	30	15.88	-72.32	73.57	INTERMEDIATE	2
Englerin B	1	30	15.88	-72.32	73.57	HARA	lung	squamous_cell_carcinoma	INTERMEDIATE
Englerin A	2	0.08	0.19	-63.78	165.75	HCC-1171	lung	non_small_cell_carcinoma	SENSITIVE		HCC-1171	lung	non_small_cell_carcinoma	0.08	0.19	-63.78	165.75	SENSITIVE	3	30	26.95	-52.03	53.16	INTERMEDIATE	2
Englerin B	1	30	26.95	-52.03	53.16	HCC-1171	lung	non_small_cell_carcinoma	INTERMEDIATE
Englerin A	2	15.39	30	-40.36	22.66	HCC-15	lung	squamous_cell_carcinoma	INTERMEDIATE		HCC-15	lung	squamous_cell_carcinoma	15.39	30	-40.36	22.66	INTERMEDIATE	2	30	15.5	-70.57	57.49	INTERMEDIATE	2
Englerin B	1	30	15.5	-70.57	57.49	HCC-15	lung	squamous_cell_carcinoma	INTERMEDIATE
Englerin B	1	30	30	14.96	6.53	HCC-366	lung	mixed_adenosquamous_carcinoma	REFRACTORY		HCC-366	lung	mixed_adenosquamous_carcinoma	30	30	14.96	6.53	REFRACTORY	1	30	22.38	-60.71	35.54	INTERMEDIATE	2
Englerin A	2	30	22.38	-60.71	35.54	HCC-44	lung	adenocarcinoma	INTERMEDIATE
Englerin B	1	30	22.82	-58.5	54.42	HCC-44	lung	adenocarcinoma	INTERMEDIATE		HCC-44	lung	adenocarcinoma	30	22.82	-58.5	54.42	INTERMEDIATE	2	26.68	27.6	-59.04	14.61	INTERMEDIATE	2
Englerin B	1	26.68	27.6	-59.04	14.61	HCC-95	lung	squamous_cell_carcinoma	INTERMEDIATE
Englerin A	2	4.97	30	-40.3	35.06	HCC1143	breast	ductal_carcinoma	INTERMEDIATE		HCC1143	breast	ductal_carcinoma	4.97	30	-40.3	35.06	INTERMEDIATE	2	9.85	30	-49.72	34.15	INTERMEDIATE	2
Englerin B	1	9.85	30	-49.72	34.15	HCC1143	breast	ductal_carcinoma	INTERMEDIATE
Englerin A	2	17.56	16.24	-72.54	53.54	HCC1187	breast	ductal_carcinoma	INTERMEDIATE		HCC1187	breast	ductal_carcinoma	17.56	16.24	-72.54	53.54	INTERMEDIATE	2	8.08	13.77	-61.7	52.26	INTERMEDIATE	2
Englerin B	1	8.08	13.77	-61.7	52.26	HCC1187	breast	ductal_carcinoma	INTERMEDIATE
Englerin A	2	30	30	-32.7	13.31	HCC1395	breast	ductal_carcinoma	INTERMEDIATE		HCC1395	breast	ductal_carcinoma	30	30	-32.7	13.31	INTERMEDIATE	2	30	30	-39.26	19.52	INTERMEDIATE	2
Englerin B	1	30	30	-39.26	19.52	HCC1395	breast	ductal_carcinoma	INTERMEDIATE
Englerin A	2	8.96	30	-19.06	8.63	HCC1419	breast	ductal_carcinoma	INTERMEDIATE		HCC1419	breast	ductal_carcinoma	8.96	30	-19.06	8.63	INTERMEDIATE	2	30	25.08	-53.34	74.8	INTERMEDIATE	2
Englerin B	1	30	25.08	-53.34	74.8	HCC1419	breast	ductal_carcinoma	INTERMEDIATE
Englerin B	1	30	30	-43.35	10.07	HCC1428	breast	NS	INTERMEDIATE		HCC1428	breast	NS	30	30	-43.35	10.07	INTERMEDIATE	2	30	30	2.22	13.48	REFRACTORY	1
Englerin A	2	30	30	2.22	13.48	HCC1500	breast	ductal_carcinoma	REFRACTORY
Englerin B	1	8.24	30	-35.2	18.34	HCC1500	breast	ductal_carcinoma	INTERMEDIATE		HCC1500	breast	ductal_carcinoma	8.24	30	-35.2	18.34	INTERMEDIATE	2	30	30	-2.74	18.74	REFRACTORY	1
Englerin A	2	30	30	-2.74	18.74	HCC1569	breast	metaplastic_carcinoma	REFRACTORY
Englerin B	1	30	28.65	-51.52	30.83	HCC1569	breast	metaplastic_carcinoma	INTERMEDIATE		HCC1569	breast	metaplastic_carcinoma	30	28.65	-51.52	30.83	INTERMEDIATE	2	30	30	-0.62	14.95	REFRACTORY	1
Englerin A	2	30	30	-0.62	14.95	HCC1806	breast	ductal_carcinoma	REFRACTORY
Englerin B	1	30	30	-40.41	25.73	HCC1806	breast	ductal_carcinoma	INTERMEDIATE		HCC1806	breast	ductal_carcinoma	30	30	-40.41	25.73	INTERMEDIATE	2	23.21	30	-35.81	11.49	INTERMEDIATE	2
Englerin A	2	23.21	30	-35.81	11.49	HCC1937	breast	ductal_carcinoma	INTERMEDIATE
Englerin B	1	30	28.85	-51.09	37.43	HCC1937	breast	ductal_carcinoma	INTERMEDIATE		HCC1937	breast	ductal_carcinoma	30	28.85	-51.09	37.43	INTERMEDIATE	2	30	30	3.06	7.34	REFRACTORY	1
Englerin A	2	30	30	3.06	7.34	HCC1954	breast	ductal_carcinoma	REFRACTORY
Englerin B	1	11.26	13.86	-68.91	52.62	HCC1954	breast	ductal_carcinoma	INTERMEDIATE		HCC1954	breast	ductal_carcinoma	11.26	13.86	-68.91	52.62	INTERMEDIATE	2	30	30	15.28	22.89	REFRACTORY	1
Englerin A	2	30	30	15.28	22.89	HCC2218	breast	ductal_carcinoma	REFRACTORY
Englerin B	1	30	30	-45.48	37.19	HCC2218	breast	ductal_carcinoma	INTERMEDIATE		HCC2218	breast	ductal_carcinoma	30	30	-45.48	37.19	INTERMEDIATE	2	30	30	-15.62	8.17	REFRACTORY	1
Englerin A	2	30	30	-15.62	8.17	HCC38	breast	ductal_carcinoma	REFRACTORY
Englerin B	1	30	30	-45.93	10.97	HCC38	breast	ductal_carcinoma	INTERMEDIATE		HCC38	breast	ductal_carcinoma	30	30	-45.93	10.97	INTERMEDIATE	2	10.69	30	-23.1	11.06	INTERMEDIATE	2
Englerin A	2	10.69	30	-23.1	11.06	HCC827	lung	adenocarcinoma	INTERMEDIATE
Englerin B	1	30	19.29	-77.46	34.23	HCC827	lung	adenocarcinoma	INTERMEDIATE		HCC827	lung	adenocarcinoma	30	19.29	-77.46	34.23	INTERMEDIATE	2	30	30	4.91	8.24	REFRACTORY	1
Englerin A	2	30	30	4.91	8.24	HCT 116	large_intestine	NS	REFRACTORY
Englerin B	1	8.15	30	-29.85	27.37	HCT 116	large_intestine	NS	INTERMEDIATE		HCT 116	large_intestine	NS	8.15	30	-29.85	27.37	INTERMEDIATE	2	30	30	1.13	6.3	REFRACTORY	1
Englerin A	2	30	30	1.13	6.3	HCT-15	large_intestine	adenocarcinoma	REFRACTORY
Englerin B	1	10.41	30	-41.69	18.03	HCT-15	large_intestine	adenocarcinoma	INTERMEDIATE		HCT-15	large_intestine	adenocarcinoma	10.41	30	-41.69	18.03	INTERMEDIATE	2	26.24	30	-45.21	14.65	INTERMEDIATE	2
Englerin A	2	26.24	30	-45.21	14.65	HEC-1-A	endometrium	adenocarcinoma	INTERMEDIATE
Englerin B	1	16.74	30	-45.32	17.69	HEC-1-A	endometrium	adenocarcinoma	INTERMEDIATE		HEC-1-A	endometrium	adenocarcinoma	16.74	30	-45.32	17.69	INTERMEDIATE	2	30	30	8.52	3.22	REFRACTORY	1
Englerin A	2	30	30	8.52	3.22	HEC-151	endometrium	adenocarcinoma	REFRACTORY
Englerin B	1	30	16.46	-69.63	68.45	HEC-151	endometrium	adenocarcinoma	INTERMEDIATE		HEC-151	endometrium	adenocarcinoma	30	16.46	-69.63	68.45	INTERMEDIATE	2	30	30	-5.5	21.86	REFRACTORY	1
Englerin A	2	30	30	-5.5	21.86	HEC-251	endometrium	adenocarcinoma	REFRACTORY
Englerin B	1	30	30	-37.96	28.47	HEC-251	endometrium	adenocarcinoma	INTERMEDIATE		HEC-251	endometrium	adenocarcinoma	30	30	-37.96	28.47	INTERMEDIATE	2	30	30	1.53	25.38	REFRACTORY	1
Englerin A	2	30	30	1.53	25.38	HEC-265	endometrium	adenocarcinoma	REFRACTORY
Englerin B	1	27.11	27.11	-55.28	15.99	HEC-265	endometrium	adenocarcinoma	INTERMEDIATE		HEC-265	endometrium	adenocarcinoma	27.11	27.11	-55.28	15.99	INTERMEDIATE	2	23.42	30	-25.79	11.2	INTERMEDIATE	2
Englerin A	2	23.42	30	-25.79	11.2	HEC-50B	endometrium	adenocarcinoma	INTERMEDIATE
Englerin B	1	30	30	-44.91	36.05	HEC-50B	endometrium	adenocarcinoma	INTERMEDIATE		HEC-50B	endometrium	adenocarcinoma	30	30	-44.91	36.05	INTERMEDIATE	2	10.93	30	-39.06	13.45	INTERMEDIATE	2
Englerin A	2	10.93	30	-39.06	13.45	HEC-59	endometrium	adenocarcinoma	INTERMEDIATE
Englerin B	1	30	19.07	-60.29	78.46	HEC-59	endometrium	adenocarcinoma	INTERMEDIATE		HEC-59	endometrium	adenocarcinoma	30	19.07	-60.29	78.46	INTERMEDIATE	2	30	30	-1.39	17.11	REFRACTORY	1
Englerin A	2	30	30	-1.39	17.11	HEC-6	endometrium	adenocarcinoma	REFRACTORY
Englerin B	1	30	30	-45.33	19.97	HEC-6	endometrium	adenocarcinoma	INTERMEDIATE		HEC-6	endometrium	adenocarcinoma	30	30	-45.33	19.97	INTERMEDIATE	2	30	30	-41.52	12.52	INTERMEDIATE	2
Englerin A	2	30	30	-41.52	12.52	HEL 92.1.7	haematopoietic_and_lymphoid_tissue	acute_myeloid_leukaemia	INTERMEDIATE
Englerin B	1	30	23.82	-62.2	34.01	HEL 92.1.7	haematopoietic_and_lymphoid_tissue	acute_myeloid_leukaemia	INTERMEDIATE		HEL 92.1.7	haematopoietic_and_lymphoid_tissue	acute_myeloid_leukaemia	30	23.82	-62.2	34.01	INTERMEDIATE	2	30	30	12.75	1.64	REFRACTORY	1
Englerin A	2	30	30	12.75	1.64	Hey-A8	ovary	NS	REFRACTORY
Englerin B	1	30	30	-44.95	77.57	Hey-A8	ovary	NS	INTERMEDIATE		Hey-A8	ovary	NS	30	30	-44.95	77.57	INTERMEDIATE	2	19.97	30	-45.69	12.65	INTERMEDIATE	2
Englerin A	2	19.97	30	-45.69	12.65	HGC-27	stomach	undifferentiated_adenocarcinoma	INTERMEDIATE
Englerin B	1	30	10.89	-80.89	76.82	HGC-27	stomach	undifferentiated_adenocarcinoma	INTERMEDIATE		HGC-27	stomach	undifferentiated_adenocarcinoma	30	10.89	-80.89	76.82	INTERMEDIATE	2	24.02	16.89	-72.74	38.22	INTERMEDIATE	2
Englerin A	2	24.02	16.89	-72.74	38.22	HH	haematopoietic_and_lymphoid_tissue	adult_T_cell_lymphoma-leukaemia	INTERMEDIATE
Englerin B	1	9.47	10.06	-92.74	44.87	HH	haematopoietic_and_lymphoid_tissue	adult_T_cell_lymphoma-leukaemia	INTERMEDIATE		HH	haematopoietic_and_lymphoid_tissue	adult_T_cell_lymphoma-leukaemia	9.47	10.06	-92.74	44.87	INTERMEDIATE	2	30	30	-47.99	32.85	INTERMEDIATE	2
Englerin B	1	30	30	-47.99	32.85	HLC-1	lung	adenocarcinoma	INTERMEDIATE
Englerin A	2	30	30	-1.86	27.45	HLF	liver	hepatocellular_carcinoma	REFRACTORY		HLF	liver	hepatocellular_carcinoma	30	30	-1.86	27.45	REFRACTORY	1	16.75	30	-47.22	27.05	INTERMEDIATE	2
Englerin B	1	16.75	30	-47.22	27.05	HLF	liver	hepatocellular_carcinoma	INTERMEDIATE
Englerin A	2	30	30	-19.25	4.07	HMC-1-8	breast	NS	REFRACTORY		HMC-1-8	breast	NS	30	30	-19.25	4.07	REFRACTORY	1	30	29.65	-50.5	36.92	INTERMEDIATE	2
Englerin B	1	30	29.65	-50.5	36.92	HMC-1-8	breast	NS	INTERMEDIATE
Englerin A	2	30	30	-31.36	8.04	HMCB	skin	NS	INTERMEDIATE		HMCB	skin	NS	30	30	-31.36	8.04	INTERMEDIATE	2	18.78	30	-46.55	13.52	INTERMEDIATE	2
Englerin B	1	18.78	30	-46.55	13.52	HMCB	skin	NS	INTERMEDIATE
Englerin A	2	30	30	0.69	17.98	HPB-ALL	haematopoietic_and_lymphoid_tissue	acute_lymphoblastic_T_cell_leukaemia	REFRACTORY		HPB-ALL	haematopoietic_and_lymphoid_tissue	acute_lymphoblastic_T_cell_leukaemia	30	30	0.69	17.98	REFRACTORY	1	11.73	17.48	-58.16	20	INTERMEDIATE	2
Englerin B	1	11.73	17.48	-58.16	20	HPB-ALL	haematopoietic_and_lymphoid_tissue	acute_lymphoblastic_T_cell_leukaemia	INTERMEDIATE
Englerin A	2	17.74	30	-30.3	7.64	HRT-18	large_intestine	adenocarcinoma	INTERMEDIATE		HRT-18	large_intestine	adenocarcinoma	17.74	30	-30.3	7.64	INTERMEDIATE	2	30	20.1	-65.56	47.39	INTERMEDIATE	2
Englerin B	1	30	20.1	-65.56	47.39	HRT-18	large_intestine	adenocarcinoma	INTERMEDIATE
Englerin A	2	30	30	12.72	11.76	Hs 294T	skin	NS	REFRACTORY		Hs 294T	skin	NS	30	30	12.72	11.76	REFRACTORY	1	22.59	30	-37.15	50.66	INTERMEDIATE	2
Englerin B	1	22.59	30	-37.15	50.66	Hs 294T	skin	NS	INTERMEDIATE
Englerin A	2	20	28.34	-52.05	17.51	Hs 571.T	ovary	NS	INTERMEDIATE		Hs 571.T	ovary	NS	20	28.34	-52.05	17.51	INTERMEDIATE	2	19.64	19.64	-75.68	42.86	INTERMEDIATE	2
Englerin B	1	19.64	19.64	-75.68	42.86	Hs 571.T	ovary	NS	INTERMEDIATE
Englerin A	2	0.04	0.07	-64.51	181.95	Hs 578T	breast	ductal_carcinoma	SENSITIVE		Hs 578T	breast	ductal_carcinoma	0.04	0.07	-64.51	181.95	SENSITIVE	3	30	30	-43.69	18.42	INTERMEDIATE	2
Englerin B	1	30	30	-43.69	18.42	Hs 578T	breast	ductal_carcinoma	INTERMEDIATE
Englerin A	2	30	23.2	-60.21	37.9	Hs 611.T	haematopoietic_and_lymphoid_tissue	Hodgkin_lymphoma	INTERMEDIATE		Hs 611.T	haematopoietic_and_lymphoid_tissue	Hodgkin_lymphoma	30	23.2	-60.21	37.9	INTERMEDIATE	2	20.95	20.95	-68.78	40.16	INTERMEDIATE	2
Englerin B	1	20.95	20.95	-68.78	40.16	Hs 611.T	haematopoietic_and_lymphoid_tissue	Hodgkin_lymphoma	INTERMEDIATE
Englerin A	2	30	30	10.58	2.28	Hs 695T	skin	NS	REFRACTORY		Hs 695T	skin	NS	30	30	10.58	2.28	REFRACTORY	1	21.64	30	-16.44	4.29	REFRACTORY	1
Englerin B	1	21.64	30	-16.44	4.29	Hs 695T	skin	NS	REFRACTORY
Englerin A	2	0.62	30	-33.64	54.89	Hs 729	soft_tissue	NS	INTERMEDIATE		Hs 729	soft_tissue	NS	0.62	30	-33.64	54.89	INTERMEDIATE	2	30	30	-35.93	88.04	INTERMEDIATE	2
Englerin B	1	30	30	-35.93	88.04	Hs 729	soft_tissue	NS	INTERMEDIATE
Englerin A	2	30	30	-14.29	58.43	Hs 766T	pancreas	ductal_carcinoma	REFRACTORY		Hs 766T	pancreas	ductal_carcinoma	30	30	-14.29	58.43	REFRACTORY	1	30	30	-40.46	126.47	INTERMEDIATE	2
Englerin B	1	30	30	-40.46	126.47	Hs 766T	pancreas	ductal_carcinoma	INTERMEDIATE
Englerin A	2	30	30	13.93	3.24	Hs 936.T	skin	NS	REFRACTORY		Hs 936.T	skin	NS	30	30	13.93	3.24	REFRACTORY	1	7.96	30	-23.37	11.99	INTERMEDIATE	2
Englerin B	1	7.96	30	-23.37	11.99	Hs 936.T	skin	NS	INTERMEDIATE
Englerin A	2	30	30	-14.54	6.77	Hs 939.T	skin	NS	REFRACTORY		Hs 939.T	skin	NS	30	30	-14.54	6.77	REFRACTORY	1	30	30	4.1	21.39	REFRACTORY	1
Englerin B	1	30	30	4.1	21.39	Hs 939.T	skin	NS	REFRACTORY
Englerin A	2	0.06	0.33	-50.48	132.7	Hs 940.T	skin	NS	SENSITIVE		Hs 940.T	skin	NS	0.06	0.33	-50.48	132.7	SENSITIVE	3	30	30	-48.14	53.93	INTERMEDIATE	2
Englerin B	1	30	30	-48.14	53.93	Hs 940.T	skin	NS	INTERMEDIATE
Englerin A	2	30	30	-14.54	3.3	Hs 944.T	skin	NS	REFRACTORY		Hs 944.T	skin	NS	30	30	-14.54	3.3	REFRACTORY	1	17.14	20.64	-61.74	34.71	INTERMEDIATE	2
Englerin B	1	17.14	20.64	-61.74	34.71	Hs 944.T	skin	NS	INTERMEDIATE
Englerin A	2	30	30	10.11	2.12	HT	haematopoietic_and_lymphoid_tissue	diffuse_large_B_cell_lymphoma	REFRACTORY		HT	haematopoietic_and_lymphoid_tissue	diffuse_large_B_cell_lymphoma	30	30	10.11	2.12	REFRACTORY	1	30	30	-2.95	17	REFRACTORY	1
Englerin B	1	30	30	-2.95	17	HT	haematopoietic_and_lymphoid_tissue	diffuse_large_B_cell_lymphoma	REFRACTORY
Englerin A	2	30	30	13.91	5.53	HT-1080	soft_tissue	NS	REFRACTORY		HT-1080	soft_tissue	NS	30	30	13.91	5.53	REFRACTORY	1	30	30	-0.25	7.34	REFRACTORY	1
Englerin B	1	30	30	-0.25	7.34	HT-1080	soft_tissue	NS	REFRACTORY
Englerin A	2	30	30	-34.04	22.78	HT-1376	urinary_tract	transitional_cell_carcinoma	INTERMEDIATE		HT-1376	urinary_tract	transitional_cell_carcinoma	30	30	-34.04	22.78	INTERMEDIATE	2	30	30	-42.01	133.89	INTERMEDIATE	2
Englerin B	1	30	30	-42.01	133.89	HT-1376	urinary_tract	transitional_cell_carcinoma	INTERMEDIATE
Englerin A	2	30	30	-5.35	1.35	HT-144	skin	NS	REFRACTORY		HT-144	skin	NS	30	30	-5.35	1.35	REFRACTORY	1	30	30	-32.14	46.48	INTERMEDIATE	2
Englerin B	1	30	30	-32.14	46.48	HT-144	skin	NS	INTERMEDIATE
Englerin A	2	2.36	30	-16.53	16.09	HT-29	large_intestine	adenocarcinoma	INTERMEDIATE		HT-29	large_intestine	adenocarcinoma	2.36	30	-16.53	16.09	INTERMEDIATE	2	30	18.97	-59.2	70.42	INTERMEDIATE	2
Englerin B	1	30	18.97	-59.2	70.42	HT-29	large_intestine	adenocarcinoma	INTERMEDIATE
Englerin B	1	12.27	19.18	-55.16	76.16	HT115	large_intestine	NS	INTERMEDIATE		HT115	large_intestine	NS	12.27	19.18	-55.16	76.16	INTERMEDIATE	2	30	30	17.07	0	REFRACTORY	1
Englerin A	2	30	30	17.07	0	HT55	large_intestine	adenocarcinoma	REFRACTORY
Englerin B	1	30	30	-3.91	21.08	HT55	large_intestine	adenocarcinoma	REFRACTORY		HT55	large_intestine	adenocarcinoma	30	30	-3.91	21.08	REFRACTORY	1	30	30	-31.08	13.38	INTERMEDIATE	2
Englerin A	2	30	30	-31.08	13.38	HTK-	haematopoietic_and_lymphoid_tissue	plasma_cell_myeloma	INTERMEDIATE
Englerin B	1	30	28.61	-51.74	27.8	HTK-	haematopoietic_and_lymphoid_tissue	plasma_cell_myeloma	INTERMEDIATE		HTK-	haematopoietic_and_lymphoid_tissue	plasma_cell_myeloma	30	28.61	-51.74	27.8	INTERMEDIATE	2	30	30	-42.41	70.42	INTERMEDIATE	2
Englerin A	2	30	30	-42.41	70.42	HuG1-N	stomach	NS	INTERMEDIATE
Englerin B	1	30	10.94	-58.8	135.88	HuG1-N	stomach	NS	INTERMEDIATE		HuG1-N	stomach	NS	30	10.94	-58.8	135.88	INTERMEDIATE	2	30	30	-14.32	3.31	REFRACTORY	1
Englerin A	2	30	30	-14.32	3.31	huH-1	liver	hepatocellular_carcinoma	REFRACTORY
Englerin B	1	7.57	30	-47.26	60.34	huH-1	liver	hepatocellular_carcinoma	INTERMEDIATE		huH-1	liver	hepatocellular_carcinoma	7.57	30	-47.26	60.34	INTERMEDIATE	2	30	30	-27.87	10.52	INTERMEDIATE	2
Englerin A	2	30	30	-27.87	10.52	HUP-T3	pancreas	NS	INTERMEDIATE
Englerin B	1	30	30	-29.27	9.72	HUP-T3	pancreas	NS	INTERMEDIATE		HUP-T3	pancreas	NS	30	30	-29.27	9.72	INTERMEDIATE	2	30	30	4.61	3.24	REFRACTORY	1
Englerin A	2	30	30	4.61	3.24	IGR-1	skin	NS	REFRACTORY
Englerin B	1	30	30	1.27	22.7	IGR-1	skin	NS	REFRACTORY		IGR-1	skin	NS	30	30	1.27	22.7	REFRACTORY	1	30	30	13.52	0.18	REFRACTORY	1
Englerin A	2	30	30	13.52	0.18	IGR-37	skin	NS	REFRACTORY
Englerin B	1	30	24.27	-54.26	61.7	IGR-37	skin	NS	INTERMEDIATE		IGR-37	skin	NS	30	24.27	-54.26	61.7	INTERMEDIATE	2	0.22	30	-40.36	79.74	SENSITIVE	3
Englerin A	2	0.22	30	-40.36	79.74	IGR-39	skin	NS	SENSITIVE
Englerin B	1	30	30	-36.52	70.27	IGR-39	skin	NS	INTERMEDIATE		IGR-39	skin	NS	30	30	-36.52	70.27	INTERMEDIATE	2	30	30	-4.68	0.47	REFRACTORY	1
Englerin A	2	30	30	-4.68	0.47	IGROV1	ovary	adenocarcinoma	REFRACTORY
Englerin B	1	30	30	-25.23	38.35	IGROV1	ovary	adenocarcinoma	INTERMEDIATE		IGROV1	ovary	adenocarcinoma	30	30	-25.23	38.35	INTERMEDIATE	2	30	30	2.82	18.44	REFRACTORY	1
Englerin A	2	30	30	2.82	18.44	IMR-32	autonomic_ganglia	NS	REFRACTORY
Englerin B	1	24.15	24.15	-58.42	27.44	IMR-32	autonomic_ganglia	NS	INTERMEDIATE		IMR-32	autonomic_ganglia	NS	24.15	24.15	-58.42	27.44	INTERMEDIATE	2	30	30	-16.21	2.91	REFRACTORY	1
Englerin A	2	30	30	-16.21	2.91	IPC-298	skin	NS	REFRACTORY
Englerin B	1	1.04	30	-31.36	31.6	IPC-298	skin	NS	INTERMEDIATE		IPC-298	skin	NS	1.04	30	-31.36	31.6	INTERMEDIATE	2	15.92	30	-17.36	3.7	REFRACTORY	1
Englerin A	2	15.92	30	-17.36	3.7	Ishikawa (Heraklio) 02 ER-	endometrium	adenocarcinoma	REFRACTORY
Englerin B	1	30	30	-30.52	61.49	Ishikawa (Heraklio) 02 ER-	endometrium	adenocarcinoma	INTERMEDIATE		Ishikawa (Heraklio) 02 ER-	endometrium	adenocarcinoma	30	30	-30.52	61.49	INTERMEDIATE	2	0.21	1.66	-52.96	108.02	SENSITIVE	3
Englerin A	2	0.21	1.66	-52.96	108.02	J82	urinary_tract	transitional_cell_carcinoma	SENSITIVE
Englerin B	1	20.13	30	-28.14	6.63	J82	urinary_tract	transitional_cell_carcinoma	INTERMEDIATE		J82	urinary_tract	transitional_cell_carcinoma	20.13	30	-28.14	6.63	INTERMEDIATE	2	30	30	-32.94	10.08	INTERMEDIATE	2
Englerin A	2	30	30	-32.94	10.08	JeKo-1	haematopoietic_and_lymphoid_tissue	mantle_cell_lymphoma	INTERMEDIATE
Englerin B	1	7.64	8.21	-89.85	56.66	JeKo-1	haematopoietic_and_lymphoid_tissue	mantle_cell_lymphoma	INTERMEDIATE		JeKo-1	haematopoietic_and_lymphoid_tissue	mantle_cell_lymphoma	7.64	8.21	-89.85	56.66	INTERMEDIATE	2	30	30	-40.85	15.44	INTERMEDIATE	2
Englerin A	2	30	30	-40.85	15.44	JHH-2	liver	hepatocellular_carcinoma	INTERMEDIATE
Englerin B	1	30	30	-46.72	49.18	JHH-2	liver	hepatocellular_carcinoma	INTERMEDIATE		JHH-2	liver	hepatocellular_carcinoma	30	30	-46.72	49.18	INTERMEDIATE	2	11.89	30	-45.66	19.64	INTERMEDIATE	2
Englerin A	2	11.89	30	-45.66	19.64	JHH-5	liver	hepatocellular_carcinoma	INTERMEDIATE
Englerin B	1	30	12.38	-77.22	87.62	JHH-5	liver	hepatocellular_carcinoma	INTERMEDIATE		JHH-5	liver	hepatocellular_carcinoma	30	12.38	-77.22	87.62	INTERMEDIATE	2	30	30	-44.68	11.75	INTERMEDIATE	2
Englerin A	2	30	30	-44.68	11.75	JHH-7	liver	hepatocellular_carcinoma	INTERMEDIATE
Englerin B	1	30	13.72	-63.4	83.45	JHH-7	liver	hepatocellular_carcinoma	INTERMEDIATE		JHH-7	liver	hepatocellular_carcinoma	30	13.72	-63.4	83.45	INTERMEDIATE	2	30	30	-20.98	5.45	INTERMEDIATE	2
Englerin A	2	30	30	-20.98	5.45	JHOM-1	ovary	adenocarcinoma	INTERMEDIATE
Englerin B	1	28.77	28.77	-51.79	17.33	JHOM-1	ovary	adenocarcinoma	INTERMEDIATE		JHOM-1	ovary	adenocarcinoma	28.77	28.77	-51.79	17.33	INTERMEDIATE	2	7.41	30	-24.03	13.63	INTERMEDIATE	2
Englerin A	2	7.41	30	-24.03	13.63	JHUEM-2	endometrium	adenocarcinoma	INTERMEDIATE
Englerin B	1	30	15.22	-64.47	66.85	JHUEM-2	endometrium	adenocarcinoma	INTERMEDIATE		JHUEM-2	endometrium	adenocarcinoma	30	15.22	-64.47	66.85	INTERMEDIATE	2	30	30	6.92	1.56	REFRACTORY	1
Englerin A	2	30	30	6.92	1.56	JIMT-1	breast	ductal_carcinoma	REFRACTORY
Englerin B	1	30	30	-45.73	104.64	JIMT-1	breast	ductal_carcinoma	INTERMEDIATE		JIMT-1	breast	ductal_carcinoma	30	30	-45.73	104.64	INTERMEDIATE	2	30	30	-1.17	16.87	REFRACTORY	1
Englerin B	1	30	30	-1.17	16.87	JJN-3	haematopoietic_and_lymphoid_tissue	plasma_cell_myeloma	REFRACTORY
Englerin A	2	17.03	30	-31.74	11.23	JURKAT	haematopoietic_and_lymphoid_tissue	acute_lymphoblastic_T_cell_leukaemia	INTERMEDIATE		JURKAT	haematopoietic_and_lymphoid_tissue	acute_lymphoblastic_T_cell_leukaemia	17.03	30	-31.74	11.23	INTERMEDIATE	2	30	16.05	-83.41	72.2	INTERMEDIATE	2
Englerin B	1	30	16.05	-83.41	72.2	JURKAT	haematopoietic_and_lymphoid_tissue	acute_lymphoblastic_T_cell_leukaemia	INTERMEDIATE
Englerin A	2	29.99	29.99	-50.01	16.82	JVM-2	haematopoietic_and_lymphoid_tissue	mantle_cell_lymphoma	INTERMEDIATE		JVM-2	haematopoietic_and_lymphoid_tissue	mantle_cell_lymphoma	29.99	29.99	-50.01	16.82	INTERMEDIATE	2	21.04	21.04	-71.84	24.94	INTERMEDIATE	2
Englerin B	1	21.04	21.04	-71.84	24.94	JVM-2	haematopoietic_and_lymphoid_tissue	mantle_cell_lymphoma	INTERMEDIATE
Englerin A	2	30	30	-29.83	9.48	JVM-3	haematopoietic_and_lymphoid_tissue	chronic_lymphocytic_leukaemia-small_lymphocytic_lymphoma	INTERMEDIATE		JVM-3	haematopoietic_and_lymphoid_tissue	chronic_lymphocytic_leukaemia-small_lymphocytic_lymphoma	30	30	-29.83	9.48	INTERMEDIATE	2	30	30	3.55	18.3	REFRACTORY	1
Englerin B	1	30	30	3.55	18.3	JVM-3	haematopoietic_and_lymphoid_tissue	chronic_lymphocytic_leukaemia-small_lymphocytic_lymphoma	REFRACTORY
Englerin A	2	18.2	30	-30.37	10.03	K-562	haematopoietic_and_lymphoid_tissue	chronic_myeloid_leukaemia	INTERMEDIATE		K-562	haematopoietic_and_lymphoid_tissue	chronic_myeloid_leukaemia	18.2	30	-30.37	10.03	INTERMEDIATE	2	9.57	30	-49.05	49.17	INTERMEDIATE	2
Englerin B	1	9.57	30	-49.05	49.17	K-562	haematopoietic_and_lymphoid_tissue	chronic_myeloid_leukaemia	INTERMEDIATE
Englerin A	2	30	30	-16.25	3.85	K029AX	skin	NS	REFRACTORY		K029AX	skin	NS	30	30	-16.25	3.85	REFRACTORY	1	26.39	30	-36.4	17.85	INTERMEDIATE	2
Englerin B	1	26.39	30	-36.4	17.85	K029AX	skin	NS	INTERMEDIATE
Englerin A	2	12.68	30	-43.99	30.16	KARPAS-299	haematopoietic_and_lymphoid_tissue	anaplastic_large_cell_lymphoma	INTERMEDIATE		KARPAS-299	haematopoietic_and_lymphoid_tissue	anaplastic_large_cell_lymphoma	12.68	30	-43.99	30.16	INTERMEDIATE	2	12.72	13.22	-86.39	51.51	INTERMEDIATE	2
Englerin B	1	12.72	13.22	-86.39	51.51	KARPAS-299	haematopoietic_and_lymphoid_tissue	anaplastic_large_cell_lymphoma	INTERMEDIATE
Englerin A	2	30	30	-6.02	22.46	KARPAS-422	haematopoietic_and_lymphoid_tissue	diffuse_large_B_cell_lymphoma	REFRACTORY		KARPAS-422	haematopoietic_and_lymphoid_tissue	diffuse_large_B_cell_lymphoma	30	30	-6.02	22.46	REFRACTORY	1	11.39	11.39	-81.82	82.39	INTERMEDIATE	2
Englerin B	1	11.39	11.39	-81.82	82.39	KARPAS-422	haematopoietic_and_lymphoid_tissue	diffuse_large_B_cell_lymphoma	INTERMEDIATE
Englerin B	1	17.62	17.62	-70.61	32.66	KARPAS-620	haematopoietic_and_lymphoid_tissue	plasma_cell_myeloma	INTERMEDIATE		KARPAS-620	haematopoietic_and_lymphoid_tissue	plasma_cell_myeloma	17.62	17.62	-70.61	32.66	INTERMEDIATE	2	30	30	-6.14	34.29	REFRACTORY	1
Englerin A	2	30	30	-6.14	34.29	KASUMI-2	haematopoietic_and_lymphoid_tissue	acute_lymphoblastic_leukaemia	REFRACTORY
Englerin B	1	10.58	15.82	-57.05	22.15	KASUMI-2	haematopoietic_and_lymphoid_tissue	acute_lymphoblastic_leukaemia	INTERMEDIATE		KASUMI-2	haematopoietic_and_lymphoid_tissue	acute_lymphoblastic_leukaemia	10.58	15.82	-57.05	22.15	INTERMEDIATE	2	30	30	-42.03	17.65	INTERMEDIATE	2
Englerin A	2	30	30	-42.03	17.65	KATO III	stomach	adenocarcinoma	INTERMEDIATE
Englerin B	1	18.78	19.42	-60.06	50.08	KATO III	stomach	adenocarcinoma	INTERMEDIATE		KATO III	stomach	adenocarcinoma	18.78	19.42	-60.06	50.08	INTERMEDIATE	2	11.35	30	-31.17	9.88	INTERMEDIATE	2
Englerin A	2	11.35	30	-31.17	9.88	KCL-22	haematopoietic_and_lymphoid_tissue	blast_phase_chronic_myeloid_leukaemia	INTERMEDIATE
Englerin B	1	12.88	13.49	-86.03	43.03	KCL-22	haematopoietic_and_lymphoid_tissue	blast_phase_chronic_myeloid_leukaemia	INTERMEDIATE		KCL-22	haematopoietic_and_lymphoid_tissue	blast_phase_chronic_myeloid_leukaemia	12.88	13.49	-86.03	43.03	INTERMEDIATE	2	30	30	-33.21	8.5	INTERMEDIATE	2
Englerin A	2	30	30	-33.21	8.5	KELLY	autonomic_ganglia	NS	INTERMEDIATE
Englerin B	1	16.02	15.41	-99.41	53.88	KELLY	autonomic_ganglia	NS	INTERMEDIATE		KELLY	autonomic_ganglia	NS	16.02	15.41	-99.41	53.88	INTERMEDIATE	2	0.09	0.1	-86.65	213.24	SENSITIVE	3
Englerin A	2	0.09	0.1	-86.65	213.24	KHM-1B	haematopoietic_and_lymphoid_tissue	plasma_cell_myeloma	SENSITIVE
Englerin B	1	17.17	19.49	-74.36	22.65	KHM-1B	haematopoietic_and_lymphoid_tissue	plasma_cell_myeloma	INTERMEDIATE		KHM-1B	haematopoietic_and_lymphoid_tissue	plasma_cell_myeloma	17.17	19.49	-74.36	22.65	INTERMEDIATE	2	30	30	7.71	70.82	REFRACTORY	1
Englerin A	2	30	30	7.71	70.82	Ki-JK	haematopoietic_and_lymphoid_tissue	anaplastic_large_cell_lymphoma	REFRACTORY
Englerin B	1	14.05	14.51	-86.88	33.09	Ki-JK	haematopoietic_and_lymphoid_tissue	anaplastic_large_cell_lymphoma	INTERMEDIATE		Ki-JK	haematopoietic_and_lymphoid_tissue	anaplastic_large_cell_lymphoma	14.05	14.51	-86.88	33.09	INTERMEDIATE	2	30	30	3.44	3.89	REFRACTORY	1
Englerin A	2	30	30	3.44	3.89	KLE	endometrium	adenocarcinoma	REFRACTORY
Englerin B	1	11.13	30	-42.78	36.8	KLE	endometrium	adenocarcinoma	INTERMEDIATE		KLE	endometrium	adenocarcinoma	11.13	30	-42.78	36.8	INTERMEDIATE	2	30	30	-0.25	12.11	REFRACTORY	1
Englerin A	2	30	30	-0.25	12.11	KM12	large_intestine	adenocarcinoma	REFRACTORY
Englerin B	1	30	30	-33.54	27.86	KM12	large_intestine	adenocarcinoma	INTERMEDIATE		KM12	large_intestine	adenocarcinoma	30	30	-33.54	27.86	INTERMEDIATE	2	0.45	1.13	-60.16	137.51	SENSITIVE	3
Englerin A	2	0.45	1.13	-60.16	137.51	KMM-1	haematopoietic_and_lymphoid_tissue	plasma_cell_myeloma	SENSITIVE
Englerin B	1	30	15.67	-76.76	70.57	KMM-1	haematopoietic_and_lymphoid_tissue	plasma_cell_myeloma	INTERMEDIATE		KMM-1	haematopoietic_and_lymphoid_tissue	plasma_cell_myeloma	30	15.67	-76.76	70.57	INTERMEDIATE	2	0.1	0.15	-79.21	187.86	SENSITIVE	3
Englerin A	2	0.1	0.15	-79.21	187.86	KMRC-1	kidney	clear_cell_renal_cell_carcinoma	SENSITIVE
Englerin B	1	30	30	-23.55	11.39	KMRC-1	kidney	clear_cell_renal_cell_carcinoma	INTERMEDIATE		KMRC-1	kidney	clear_cell_renal_cell_carcinoma	30	30	-23.55	11.39	INTERMEDIATE	2	30	30	16.67	0.12	REFRACTORY	1
Englerin A	2	30	30	16.67	0.12	KMRC-2	kidney	clear_cell_renal_cell_carcinoma	REFRACTORY
Englerin B	1	30	30	11.12	12.6	KMRC-2	kidney	clear_cell_renal_cell_carcinoma	REFRACTORY		KMRC-2	kidney	clear_cell_renal_cell_carcinoma	30	30	11.12	12.6	REFRACTORY	1	30	30	-15.99	4.44	REFRACTORY	1
Englerin A	2	30	30	-15.99	4.44	KMRC-20	kidney	renal_cell_carcinoma	REFRACTORY
Englerin B	1	0.14	30	-16.57	20.95	KMRC-20	kidney	renal_cell_carcinoma	INTERMEDIATE		KMRC-20	kidney	renal_cell_carcinoma	0.14	30	-16.57	20.95	INTERMEDIATE	2	9.52	30	-21.29	8.55	INTERMEDIATE	2
Englerin A	2	9.52	30	-21.29	8.55	KMS-11	haematopoietic_and_lymphoid_tissue	plasma_cell_myeloma	INTERMEDIATE
Englerin B	1	13.2	13.51	-88.04	56.95	KMS-11	haematopoietic_and_lymphoid_tissue	plasma_cell_myeloma	INTERMEDIATE		KMS-11	haematopoietic_and_lymphoid_tissue	plasma_cell_myeloma	13.2	13.51	-88.04	56.95	INTERMEDIATE	2	30	30	15.33	5.21	REFRACTORY	1
Englerin A	2	30	30	15.33	5.21	KMS-12-BM	haematopoietic_and_lymphoid_tissue	plasma_cell_myeloma	REFRACTORY
Englerin B	1	24.84	24.84	-61.82	24.11	KMS-12-BM	haematopoietic_and_lymphoid_tissue	plasma_cell_myeloma	INTERMEDIATE		KMS-12-BM	haematopoietic_and_lymphoid_tissue	plasma_cell_myeloma	24.84	24.84	-61.82	24.11	INTERMEDIATE	2	30	30	4.91	15.37	REFRACTORY	1
Englerin A	2	30	30	4.91	15.37	KMS-26	haematopoietic_and_lymphoid_tissue	plasma_cell_myeloma	REFRACTORY
Englerin B	1	16.58	15.52	-70.18	41.57	KMS-26	haematopoietic_and_lymphoid_tissue	plasma_cell_myeloma	INTERMEDIATE		KMS-26	haematopoietic_and_lymphoid_tissue	plasma_cell_myeloma	16.58	15.52	-70.18	41.57	INTERMEDIATE	2	0.18	0.21	-90.06	193.23	SENSITIVE	3
Englerin A	2	0.18	0.21	-90.06	193.23	KMS-27	haematopoietic_and_lymphoid_tissue	plasma_cell_myeloma	SENSITIVE
Englerin B	1	28.36	28.36	-52.87	14.64	KMS-27	haematopoietic_and_lymphoid_tissue	plasma_cell_myeloma	INTERMEDIATE		KMS-27	haematopoietic_and_lymphoid_tissue	plasma_cell_myeloma	28.36	28.36	-52.87	14.64	INTERMEDIATE	2	30	30	2.12	14.61	REFRACTORY	1
Englerin A	2	30	30	2.12	14.61	KMS-28BM	haematopoietic_and_lymphoid_tissue	plasma_cell_myeloma	REFRACTORY
Englerin B	1	30	29.22	-50.99	29.69	KMS-28BM	haematopoietic_and_lymphoid_tissue	plasma_cell_myeloma	INTERMEDIATE		KMS-28BM	haematopoietic_and_lymphoid_tissue	plasma_cell_myeloma	30	29.22	-50.99	29.69	INTERMEDIATE	2	13.35	26.43	-52.21	34.59	INTERMEDIATE	2
Englerin A	2	13.35	26.43	-52.21	34.59	KMS-34	haematopoietic_and_lymphoid_tissue	plasma_cell_myeloma	INTERMEDIATE
Englerin B	1	30	27.94	-54.42	20.59	KMS-34	haematopoietic_and_lymphoid_tissue	plasma_cell_myeloma	INTERMEDIATE		KMS-34	haematopoietic_and_lymphoid_tissue	plasma_cell_myeloma	30	27.94	-54.42	20.59	INTERMEDIATE	2	10.17	30	-19.29	7.42	REFRACTORY	1
Englerin A	2	10.17	30	-19.29	7.42	KNS-62	lung	squamous_cell_carcinoma	REFRACTORY
Englerin B	1	30	30	-29.24	15.11	KNS-62	lung	squamous_cell_carcinoma	INTERMEDIATE		KNS-62	lung	squamous_cell_carcinoma	30	30	-29.24	15.11	INTERMEDIATE	2	30	30	-42.86	9.43	INTERMEDIATE	2
Englerin A	2	30	30	-42.86	9.43	KO52	haematopoietic_and_lymphoid_tissue	acute_myeloid_leukaemia	INTERMEDIATE
Englerin B	1	30	26.96	-64.86	16.9	KO52	haematopoietic_and_lymphoid_tissue	acute_myeloid_leukaemia	INTERMEDIATE		KO52	haematopoietic_and_lymphoid_tissue	acute_myeloid_leukaemia	30	26.96	-64.86	16.9	INTERMEDIATE	2	0.31	30	-25.02	46.68	INTERMEDIATE	2
Englerin A	2	0.31	30	-25.02	46.68	KP-1N	pancreas	ductal_carcinoma	INTERMEDIATE
Englerin A	2	12.13	30	-30.48	13.65	KP-1NL	pancreas	ductal_carcinoma	INTERMEDIATE		KP-1NL	pancreas	ductal_carcinoma	12.13	30	-30.48	13.65	INTERMEDIATE	2	30	30	-47.73	50	INTERMEDIATE	2
Englerin B	1	30	30	-47.73	50	KP-1NL	pancreas	ductal_carcinoma	INTERMEDIATE
Englerin A	2	0.05	0.06	-83.41	231.26	KP-N-SI9s	autonomic_ganglia	NS	SENSITIVE		KP-N-SI9s	autonomic_ganglia	NS	0.05	0.06	-83.41	231.26	SENSITIVE	3	23.14	21.7	-59.99	39.08	INTERMEDIATE	2
Englerin B	1	23.14	21.7	-59.99	39.08	KP-N-SI9s	autonomic_ganglia	NS	INTERMEDIATE
Englerin A	2	30	30	-2.08	16.09	KP-N-YN	autonomic_ganglia	NS	REFRACTORY		KP-N-YN	autonomic_ganglia	NS	30	30	-2.08	16.09	REFRACTORY	1	30	30	5.57	7.56	REFRACTORY	1
Englerin B	1	30	30	5.57	7.56	KP-N-YN	autonomic_ganglia	NS	REFRACTORY
Englerin B	1	30	19.85	-60.19	54.67	KPL-1	breast	ductal_carcinoma	INTERMEDIATE		KPL-1	breast	ductal_carcinoma	30	19.85	-60.19	54.67	INTERMEDIATE	2	0.54	30	-19.69	31.91	INTERMEDIATE	2
Englerin A	2	0.54	30	-19.69	31.91	KS-1	central_nervous_system	astrocytoma_Grade_IV	INTERMEDIATE
Englerin B	1	30	28.3	-50.57	91.4	KS-1	central_nervous_system	astrocytoma_Grade_IV	INTERMEDIATE		KS-1	central_nervous_system	astrocytoma_Grade_IV	30	28.3	-50.57	91.4	INTERMEDIATE	2	30	16.71	-73.08	46.29	INTERMEDIATE	2
Englerin A	2	30	16.71	-73.08	46.29	KU812	haematopoietic_and_lymphoid_tissue	chronic_myeloid_leukaemia	INTERMEDIATE
Englerin B	1	13.15	8.76	-93.11	70.55	KU812	haematopoietic_and_lymphoid_tissue	chronic_myeloid_leukaemia	INTERMEDIATE		KU812	haematopoietic_and_lymphoid_tissue	chronic_myeloid_leukaemia	13.15	8.76	-93.11	70.55	INTERMEDIATE	2	12.4	30	-33.16	20.48	INTERMEDIATE	2
Englerin A	2	12.4	30	-33.16	20.48	KURAMOCHI	ovary	undifferentiated_carcinoma	INTERMEDIATE
Englerin B	1	16.08	20.73	-57.84	41.47	KURAMOCHI	ovary	undifferentiated_carcinoma	INTERMEDIATE		KURAMOCHI	ovary	undifferentiated_carcinoma	16.08	20.73	-57.84	41.47	INTERMEDIATE	2	0.03	0.03	-95.99	285.34	SENSITIVE	3
Englerin A	2	0.03	0.03	-95.99	285.34	KYM-1	soft_tissue	NS	SENSITIVE
Englerin B	1	30	12.73	-73.57	74.89	KYM-1	soft_tissue	NS	INTERMEDIATE		KYM-1	soft_tissue	NS	30	12.73	-73.57	74.89	INTERMEDIATE	2	30	30	-42.26	22.98	INTERMEDIATE	2
Englerin A	2	30	30	-42.26	22.98	KYO-1	haematopoietic_and_lymphoid_tissue	blast_phase_chronic_myeloid_leukaemia	INTERMEDIATE
Englerin B	1	12.14	19.67	-58.34	32.54	KYO-1	haematopoietic_and_lymphoid_tissue	blast_phase_chronic_myeloid_leukaemia	INTERMEDIATE		KYO-1	haematopoietic_and_lymphoid_tissue	blast_phase_chronic_myeloid_leukaemia	12.14	19.67	-58.34	32.54	INTERMEDIATE	2	9.59	30	-34.59	25.73	INTERMEDIATE	2
Englerin A	2	9.59	30	-34.59	25.73	KYSE-150	oesophagus	squamous_cell_carcinoma	INTERMEDIATE
Englerin B	1	11.96	30	-38.06	32.32	KYSE-150	oesophagus	squamous_cell_carcinoma	INTERMEDIATE		KYSE-150	oesophagus	squamous_cell_carcinoma	11.96	30	-38.06	32.32	INTERMEDIATE	2	30	30	11.49	7.72	REFRACTORY	1
Englerin A	2	30	30	11.49	7.72	KYSE-270	oesophagus	squamous_cell_carcinoma	REFRACTORY
Englerin B	1	30	30	-38.17	78.27	KYSE-270	oesophagus	squamous_cell_carcinoma	INTERMEDIATE		KYSE-270	oesophagus	squamous_cell_carcinoma	30	30	-38.17	78.27	INTERMEDIATE	2	30	30	-43	9.52	INTERMEDIATE	2
Englerin B	1	30	30	-43	9.52	KYSE-30	oesophagus	squamous_cell_carcinoma	INTERMEDIATE
Englerin A	2	10.88	30	-19.97	6.2	KYSE-410	oesophagus	squamous_cell_carcinoma	REFRACTORY		KYSE-410	oesophagus	squamous_cell_carcinoma	10.88	30	-19.97	6.2	REFRACTORY	1	30	21.71	-56.07	61.52	INTERMEDIATE	2
Englerin B	1	30	21.71	-56.07	61.52	KYSE-410	oesophagus	squamous_cell_carcinoma	INTERMEDIATE
Englerin B	1	30	30	-37.05	26.55	KYSE-450	oesophagus	squamous_cell_carcinoma	INTERMEDIATE		KYSE-450	oesophagus	squamous_cell_carcinoma	30	30	-37.05	26.55	INTERMEDIATE	2	30	30	-20.43	14.35	INTERMEDIATE	2
Englerin A	2	30	30	-20.43	14.35	KYSE-510	oesophagus	squamous_cell_carcinoma	INTERMEDIATE
Englerin B	1	30	30	-38.87	54.71	KYSE-510	oesophagus	squamous_cell_carcinoma	INTERMEDIATE		KYSE-510	oesophagus	squamous_cell_carcinoma	30	30	-38.87	54.71	INTERMEDIATE	2	0.15	1.11	-55.46	122.13	SENSITIVE	3
Englerin A	2	0.15	1.11	-55.46	122.13	KYSE-520	oesophagus	squamous_cell_carcinoma	SENSITIVE
Englerin B	1	30	22.92	-67.28	48.13	KYSE-520	oesophagus	squamous_cell_carcinoma	INTERMEDIATE		KYSE-520	oesophagus	squamous_cell_carcinoma	30	22.92	-67.28	48.13	INTERMEDIATE	2	10.33	30	-20.5	6.77	INTERMEDIATE	2
Englerin A	2	10.33	30	-20.5	6.77	KYSE-70	oesophagus	squamous_cell_carcinoma	INTERMEDIATE
Englerin B	1	30	28.21	-51.81	35.67	KYSE-70	oesophagus	squamous_cell_carcinoma	INTERMEDIATE		KYSE-70	oesophagus	squamous_cell_carcinoma	30	28.21	-51.81	35.67	INTERMEDIATE	2	4.55	2.67	-80.74	131.27	INTERMEDIATE	2
Englerin A	2	4.55	2.67	-80.74	131.27	L-363	haematopoietic_and_lymphoid_tissue	plasma_cell_myeloma	INTERMEDIATE
Englerin B	1	27.5	18.72	-76.39	30.79	L-363	haematopoietic_and_lymphoid_tissue	plasma_cell_myeloma	INTERMEDIATE		L-363	haematopoietic_and_lymphoid_tissue	plasma_cell_myeloma	27.5	18.72	-76.39	30.79	INTERMEDIATE	2	5.32	30	-20.55	14.47	INTERMEDIATE	2
Englerin A	2	5.32	30	-20.55	14.47	L3.3	pancreas	NS	INTERMEDIATE
Englerin B	1	30	30	-1.42	19.82	L3.3	pancreas	NS	REFRACTORY		L3.3	pancreas	NS	30	30	-1.42	19.82	REFRACTORY	1	15.14	24.84	-54.39	27.2	INTERMEDIATE	2
Englerin A	2	15.14	24.84	-54.39	27.2	LAMA-84	haematopoietic_and_lymphoid_tissue	blast_phase_chronic_myeloid_leukaemia	INTERMEDIATE
Englerin B	1	30	30	-47.02	21.65	LAMA-84	haematopoietic_and_lymphoid_tissue	blast_phase_chronic_myeloid_leukaemia	INTERMEDIATE		LAMA-84	haematopoietic_and_lymphoid_tissue	blast_phase_chronic_myeloid_leukaemia	30	30	-47.02	21.65	INTERMEDIATE	2	30	30	-37.02	21.64	INTERMEDIATE	2
Englerin A	2	30	30	-37.02	21.64	LC-1/sq-SF	lung	squamous_cell_carcinoma	INTERMEDIATE
Englerin B	1	22.79	30	-27.78	17.23	LC-1/sq-SF	lung	squamous_cell_carcinoma	INTERMEDIATE		LC-1/sq-SF	lung	squamous_cell_carcinoma	22.79	30	-27.78	17.23	INTERMEDIATE	2	8.52	30	-23.48	18.91	INTERMEDIATE	2
Englerin A	2	8.52	30	-23.48	18.91	LCLC-103H	lung	large_cell_carcinoma	INTERMEDIATE
Englerin B	1	30	30	-43.37	35.85	LCLC-103H	lung	large_cell_carcinoma	INTERMEDIATE		LCLC-103H	lung	large_cell_carcinoma	30	30	-43.37	35.85	INTERMEDIATE	2	30	30	1.27	18.93	REFRACTORY	1
Englerin A	2	30	30	1.27	18.93	LCLC-97TM1	lung	large_cell_carcinoma	REFRACTORY
Englerin B	1	30	30	-48.44	12.1	LCLC-97TM1	lung	large_cell_carcinoma	INTERMEDIATE		LCLC-97TM1	lung	large_cell_carcinoma	30	30	-48.44	12.1	INTERMEDIATE	2	7.67	30	-24.97	13.91	INTERMEDIATE	2
Englerin A	2	7.67	30	-24.97	13.91	Li-7	liver	hepatocellular_carcinoma	INTERMEDIATE
Englerin B	1	30	30	-40.35	9.97	Li-7	liver	hepatocellular_carcinoma	INTERMEDIATE		Li-7	liver	hepatocellular_carcinoma	30	30	-40.35	9.97	INTERMEDIATE	2	30	30	-34.56	9.16	INTERMEDIATE	2
Englerin A	2	30	30	-34.56	9.16	LK-2	lung	squamous_cell_carcinoma	INTERMEDIATE
Englerin B	1	30	30	0.44	22.45	LK-2	lung	squamous_cell_carcinoma	REFRACTORY		LK-2	lung	squamous_cell_carcinoma	30	30	0.44	22.45	REFRACTORY	1	30	30	3.5	10.59	REFRACTORY	1
Englerin A	2	30	30	3.5	10.59	LMSU	stomach	adenocarcinoma	REFRACTORY
Englerin B	1	30	20	-64.58	54.83	LMSU	stomach	adenocarcinoma	INTERMEDIATE		LMSU	stomach	adenocarcinoma	30	20	-64.58	54.83	INTERMEDIATE	2	7.82	30	-21.99	11.05	INTERMEDIATE	2
Englerin A	2	7.82	30	-21.99	11.05	LN-18	central_nervous_system	astrocytoma_Grade_IV	INTERMEDIATE
Englerin B	1	13.31	13.91	-84.56	54	LN-18	central_nervous_system	astrocytoma_Grade_IV	INTERMEDIATE		LN-18	central_nervous_system	astrocytoma_Grade_IV	13.31	13.91	-84.56	54	INTERMEDIATE	2	30	30	-7.6	2.7	REFRACTORY	1
Englerin A	2	30	30	-7.6	2.7	LN-229	central_nervous_system	astrocytoma_Grade_IV	REFRACTORY
Englerin B	1	22.1	30	-27.43	26.55	LN-229	central_nervous_system	astrocytoma_Grade_IV	INTERMEDIATE		LN-229	central_nervous_system	astrocytoma_Grade_IV	22.1	30	-27.43	26.55	INTERMEDIATE	2	18.22	19.92	-66.18	27.26	INTERMEDIATE	2
Englerin A	2	18.22	19.92	-66.18	27.26	Loucy	haematopoietic_and_lymphoid_tissue	acute_lymphoblastic_T_cell_leukaemia	INTERMEDIATE
Englerin B	1	12.23	13.6	-77.08	40.46	Loucy	haematopoietic_and_lymphoid_tissue	acute_lymphoblastic_T_cell_leukaemia	INTERMEDIATE		Loucy	haematopoietic_and_lymphoid_tissue	acute_lymphoblastic_T_cell_leukaemia	12.23	13.6	-77.08	40.46	INTERMEDIATE	2	30	30	16.05	3.64	REFRACTORY	1
Englerin A	2	30	30	16.05	3.64	LoVo	large_intestine	adenocarcinoma	REFRACTORY
Englerin B	1	12.6	30	-43.58	22.43	LoVo	large_intestine	adenocarcinoma	INTERMEDIATE		LoVo	large_intestine	adenocarcinoma	12.6	30	-43.58	22.43	INTERMEDIATE	2	30	30	-19.66	3.97	REFRACTORY	1
Englerin A	2	30	30	-19.66	3.97	LOX IMVI	skin	NS	REFRACTORY
Englerin B	1	30	30	-28.32	48.52	LOX IMVI	skin	NS	INTERMEDIATE		LOX IMVI	skin	NS	30	30	-28.32	48.52	INTERMEDIATE	2	29.12	29.12	-50.99	32.73	INTERMEDIATE	2
Englerin A	2	29.12	29.12	-50.99	32.73	LP-1	haematopoietic_and_lymphoid_tissue	plasma_cell_myeloma	INTERMEDIATE
Englerin B	1	18.68	18.68	-71.29	34.18	LP-1	haematopoietic_and_lymphoid_tissue	plasma_cell_myeloma	INTERMEDIATE		LP-1	haematopoietic_and_lymphoid_tissue	plasma_cell_myeloma	18.68	18.68	-71.29	34.18	INTERMEDIATE	2	17.93	30	-30.52	41.88	INTERMEDIATE	2
Englerin A	2	17.93	30	-30.52	41.88	LP-6	soft_tissue	dedifferentiated	INTERMEDIATE
Englerin B	1	30	30	-44.12	80.63	LP-6	soft_tissue	dedifferentiated	INTERMEDIATE		LP-6	soft_tissue	dedifferentiated	30	30	-44.12	80.63	INTERMEDIATE	2	30	30	-10.37	4.88	REFRACTORY	1
Englerin A	2	30	30	-10.37	4.88	LS 180	large_intestine	adenocarcinoma	REFRACTORY
Englerin B	1	9.77	30	-35.97	24.89	LS 180	large_intestine	adenocarcinoma	INTERMEDIATE		LS 180	large_intestine	adenocarcinoma	9.77	30	-35.97	24.89	INTERMEDIATE	2	30	30	2.5	11.58	REFRACTORY	1
Englerin A	2	30	30	2.5	11.58	LS411N	large_intestine	adenocarcinoma	REFRACTORY
Englerin B	1	16.33	16.33	-68.27	74.86	LS411N	large_intestine	adenocarcinoma	INTERMEDIATE		LS411N	large_intestine	adenocarcinoma	16.33	16.33	-68.27	74.86	INTERMEDIATE	2	10.53	30	-33.16	12.64	INTERMEDIATE	2
Englerin A	2	10.53	30	-33.16	12.64	LU65	lung	giant_cell_carcinoma	INTERMEDIATE
Englerin B	1	30	30	-10.51	30.29	LU65	lung	giant_cell_carcinoma	REFRACTORY		LU65	lung	giant_cell_carcinoma	30	30	-10.51	30.29	REFRACTORY	1	9.34	30	-22.16	10.72	INTERMEDIATE	2
Englerin A	2	9.34	30	-22.16	10.72	LU99	lung	giant_cell_carcinoma	INTERMEDIATE
Englerin B	1	12.86	27.22	-51.2	20.18	LU99	lung	giant_cell_carcinoma	INTERMEDIATE		LU99	lung	giant_cell_carcinoma	12.86	27.22	-51.2	20.18	INTERMEDIATE	2	0.05	0.07	-67.94	184.15	SENSITIVE	3
Englerin A	2	0.05	0.07	-67.94	184.15	LXF-289	lung	adenocarcinoma	SENSITIVE
Englerin B	1	30	30	-45.81	29.24	LXF-289	lung	adenocarcinoma	INTERMEDIATE		LXF-289	lung	adenocarcinoma	30	30	-45.81	29.24	INTERMEDIATE	2	30	30	10.95	0.08	REFRACTORY	1
Englerin A	2	30	30	10.95	0.08	Malme-3M	skin	NS	REFRACTORY
Englerin B	1	30	30	0.96	11.72	Malme-3M	skin	NS	REFRACTORY		Malme-3M	skin	NS	30	30	0.96	11.72	REFRACTORY	1	30	18.59	-58.28	76.33	INTERMEDIATE	2
Englerin A	2	30	18.59	-58.28	76.33	MAVER-1	haematopoietic_and_lymphoid_tissue	mantle_cell_lymphoma	INTERMEDIATE
Englerin B	1	30	13.15	-71.85	70.86	MAVER-1	haematopoietic_and_lymphoid_tissue	mantle_cell_lymphoma	INTERMEDIATE		MAVER-1	haematopoietic_and_lymphoid_tissue	mantle_cell_lymphoma	30	13.15	-71.85	70.86	INTERMEDIATE	2	30	30	16.48	1.34	REFRACTORY	1
Englerin A	2	30	30	16.48	1.34	MB 157	breast	NS	REFRACTORY
Englerin B	1	14.7	30	-47.98	43.72	MB 157	breast	NS	INTERMEDIATE		MB 157	breast	NS	14.7	30	-47.98	43.72	INTERMEDIATE	2	30	30	-10.17	64.91	REFRACTORY	1
Englerin A	2	30	30	-10.17	64.91	MC116	haematopoietic_and_lymphoid_tissue	B_cell_lymphoma_unspecified	REFRACTORY
Englerin B	1	14.12	14.12	-98.12	38.31	MC116	haematopoietic_and_lymphoid_tissue	B_cell_lymphoma_unspecified	INTERMEDIATE		MC116	haematopoietic_and_lymphoid_tissue	B_cell_lymphoma_unspecified	14.12	14.12	-98.12	38.31	INTERMEDIATE	2	30	30	-23.13	9.74	INTERMEDIATE	2
Englerin A	2	30	30	-23.13	9.74	MCAS	ovary	mucinous_carcinoma	INTERMEDIATE
Englerin B	1	30	30	-38.75	25.17	MCAS	ovary	mucinous_carcinoma	INTERMEDIATE		MCAS	ovary	mucinous_carcinoma	30	30	-38.75	25.17	INTERMEDIATE	2	30	30	-32.11	5.67	INTERMEDIATE	2
Englerin A	2	30	30	-32.11	5.67	MCF7	breast	NS	INTERMEDIATE
Englerin B	1	10.81	13.7	-63.43	67.04	MCF7	breast	NS	INTERMEDIATE		MCF7	breast	NS	10.81	13.7	-63.43	67.04	INTERMEDIATE	2	30	30	-47.38	21.43	INTERMEDIATE	2
Englerin B	1	30	30	-47.38	21.43	MDA-MB-175-VII	breast	ductal_carcinoma	INTERMEDIATE
Englerin A	2	14.4	30	-35.15	27.9	MDA-MB-231	breast	NS	INTERMEDIATE		MDA-MB-231	breast	NS	14.4	30	-35.15	27.9	INTERMEDIATE	2	30	30	-44.39	47.93	INTERMEDIATE	2
Englerin B	1	30	30	-44.39	47.93	MDA-MB-231	breast	NS	INTERMEDIATE
Englerin A	2	30	30	5.47	8.84	MDA-MB-415	breast	NS	REFRACTORY		MDA-MB-415	breast	NS	30	30	5.47	8.84	REFRACTORY	1	30	30	-38.73	19.79	INTERMEDIATE	2
Englerin B	1	30	30	-38.73	19.79	MDA-MB-415	breast	NS	INTERMEDIATE
Englerin A	2	30	30	12.85	6.35	MDA-MB-436	breast	NS	REFRACTORY		MDA-MB-436	breast	NS	30	30	12.85	6.35	REFRACTORY	1	30	30	-4.48	23.24	REFRACTORY	1
Englerin B	1	30	30	-4.48	23.24	MDA-MB-436	breast	NS	REFRACTORY
Englerin A	2	30	30	-46.26	14.51	MDA-MB-453	breast	NS	INTERMEDIATE		MDA-MB-453	breast	NS	30	30	-46.26	14.51	INTERMEDIATE	2	30	18.15	-63.93	54.06	INTERMEDIATE	2
Englerin B	1	30	18.15	-63.93	54.06	MDA-MB-453	breast	NS	INTERMEDIATE
Englerin A	2	30	30	-28.84	10.61	MDA-MB-468	breast	NS	INTERMEDIATE		MDA-MB-468	breast	NS	30	30	-28.84	10.61	INTERMEDIATE	2	30	30	-47.74	65.45	INTERMEDIATE	2
Englerin B	1	30	30	-47.74	65.45	MDA-MB-468	breast	NS	INTERMEDIATE
Englerin A	2	9.35	30	-21.52	9.67	MDST8	large_intestine	adenocarcinoma	INTERMEDIATE		MDST8	large_intestine	adenocarcinoma	9.35	30	-21.52	9.67	INTERMEDIATE	2	30	30	-37.05	21.88	INTERMEDIATE	2
Englerin B	1	30	30	-37.05	21.88	MDST8	large_intestine	adenocarcinoma	INTERMEDIATE
Englerin A	2	30	30	7.29	16.77	MEC-1	haematopoietic_and_lymphoid_tissue	chronic_lymphocytic_leukaemia-small_lymphocytic_lymphoma	REFRACTORY		MEC-1	haematopoietic_and_lymphoid_tissue	chronic_lymphocytic_leukaemia-small_lymphocytic_lymphoma	30	30	7.29	16.77	REFRACTORY	1	30	22.2	-58.42	41.33	INTERMEDIATE	2
Englerin B	1	30	22.2	-58.42	41.33	MEC-1	haematopoietic_and_lymphoid_tissue	chronic_lymphocytic_leukaemia-small_lymphocytic_lymphoma	INTERMEDIATE
Englerin A	2	11.25	30	-23.76	7.12	MEG-01	haematopoietic_and_lymphoid_tissue	blast_phase_chronic_myeloid_leukaemia	INTERMEDIATE		MEG-01	haematopoietic_and_lymphoid_tissue	blast_phase_chronic_myeloid_leukaemia	11.25	30	-23.76	7.12	INTERMEDIATE	2	30	29.16	-51.13	20.16	INTERMEDIATE	2
Englerin B	1	30	29.16	-51.13	20.16	MEG-01	haematopoietic_and_lymphoid_tissue	blast_phase_chronic_myeloid_leukaemia	INTERMEDIATE
Englerin A	2	30	30	-29.93	13.24	MEL-HO	skin	NS	INTERMEDIATE		MEL-HO	skin	NS	30	30	-29.93	13.24	INTERMEDIATE	2	30	30	-36.18	73.24	INTERMEDIATE	2
Englerin B	1	30	30	-36.18	73.24	MEL-HO	skin	NS	INTERMEDIATE
Englerin A	2	30	30	-1.9	13.9	MEL-JUSO	skin	NS	REFRACTORY		MEL-JUSO	skin	NS	30	30	-1.9	13.9	REFRACTORY	1	30	30	-17.8	85.15	REFRACTORY	1
Englerin B	1	30	30	-17.8	85.15	MEL-JUSO	skin	NS	REFRACTORY
Englerin A	2	30	30	10.82	1.81	Mel202	eye	NS	REFRACTORY		Mel202	eye	NS	30	30	10.82	1.81	REFRACTORY	1	20.59	30	-41.41	35.67	INTERMEDIATE	2
Englerin B	1	20.59	30	-41.41	35.67	Mel202	eye	NS	INTERMEDIATE
Englerin A	2	0.81	0.81	-71.36	126.29	Mel285	eye	NS	SENSITIVE		Mel285	eye	NS	0.81	0.81	-71.36	126.29	SENSITIVE	3	13.81	30	-41.93	14.87	INTERMEDIATE	2
Englerin B	1	13.81	30	-41.93	14.87	Mel285	eye	NS	INTERMEDIATE
Englerin A	2	30	30	-2.34	22.48	MeWo	skin	NS	REFRACTORY		MeWo	skin	NS	30	30	-2.34	22.48	REFRACTORY	1	22.62	26.15	-53.35	40.65	INTERMEDIATE	2
Englerin B	1	22.62	26.15	-53.35	40.65	MeWo	skin	NS	INTERMEDIATE
Englerin A	2	30	30	-11.02	1.56	MFE-296	endometrium	adenocarcinoma	REFRACTORY		MFE-296	endometrium	adenocarcinoma	30	30	-11.02	1.56	REFRACTORY	1	30	23.06	-63.15	30.54	INTERMEDIATE	2
Englerin B	1	30	23.06	-63.15	30.54	MFE-296	endometrium	adenocarcinoma	INTERMEDIATE
Englerin A	2	19.08	30	-27.79	14.88	MG-63	bone	NS	INTERMEDIATE		MG-63	bone	NS	19.08	30	-27.79	14.88	INTERMEDIATE	2	30	30	-25.48	49.07	INTERMEDIATE	2
Englerin B	1	30	30	-25.48	49.07	MG-63	bone	NS	INTERMEDIATE
Englerin A	2	30	30	7.43	11.89	MHH-NB-11	autonomic_ganglia	NS	REFRACTORY		MHH-NB-11	autonomic_ganglia	NS	30	30	7.43	11.89	REFRACTORY	1	30	26.91	-56.69	20.68	INTERMEDIATE	2
Englerin B	1	30	26.91	-56.69	20.68	MHH-NB-11	autonomic_ganglia	NS	INTERMEDIATE
Englerin A	2	7.95	30	-16.07	8.12	MIA PaCa-2	pancreas	ductal_carcinoma	INTERMEDIATE		MIA PaCa-2	pancreas	ductal_carcinoma	7.95	30	-16.07	8.12	INTERMEDIATE	2	11.26	30	-45.2	21.84	INTERMEDIATE	2
Englerin B	1	11.26	30	-45.2	21.84	MIA PaCa-2	pancreas	ductal_carcinoma	INTERMEDIATE
Englerin A	2	24.71	24.71	-60.11	24.47	MJ	haematopoietic_and_lymphoid_tissue	mycosis_fungoides-Sezary_syndrome	INTERMEDIATE		MJ	haematopoietic_and_lymphoid_tissue	mycosis_fungoides-Sezary_syndrome	24.71	24.71	-60.11	24.47	INTERMEDIATE	2	30	9.13	-80.66	86.63	INTERMEDIATE	2
Englerin B	1	30	9.13	-80.66	86.63	MJ	haematopoietic_and_lymphoid_tissue	mycosis_fungoides-Sezary_syndrome	INTERMEDIATE
Englerin A	2	30	30	16.34	0	MKN-45	stomach	diffuse_adenocarcinoma	REFRACTORY		MKN-45	stomach	diffuse_adenocarcinoma	30	30	16.34	0	REFRACTORY	1	30	30	-32.27	62.13	INTERMEDIATE	2
Englerin B	1	30	30	-32.27	62.13	MKN-45	stomach	diffuse_adenocarcinoma	INTERMEDIATE
Englerin A	2	30	30	-36.08	16.25	MKN1	stomach	mixed_adenosquamous_carcinoma	INTERMEDIATE		MKN1	stomach	mixed_adenosquamous_carcinoma	30	30	-36.08	16.25	INTERMEDIATE	2	30	30	0.87	40.95	REFRACTORY	1
Englerin B	1	30	30	0.87	40.95	MKN1	stomach	mixed_adenosquamous_carcinoma	REFRACTORY
Englerin A	2	30	30	-3.45	25.51	MKN7	stomach	tubular_adenocarcinoma	REFRACTORY		MKN7	stomach	tubular_adenocarcinoma	30	30	-3.45	25.51	REFRACTORY	1	30	30	-33.53	17.73	INTERMEDIATE	2
Englerin B	1	30	30	-33.53	17.73	MKN7	stomach	tubular_adenocarcinoma	INTERMEDIATE
Englerin A	2	30	30	-49.61	21.4	MKN74	stomach	tubular_adenocarcinoma	INTERMEDIATE		MKN74	stomach	tubular_adenocarcinoma	30	30	-49.61	21.4	INTERMEDIATE	2	27.53	27.53	-54.6	17.11	INTERMEDIATE	2
Englerin B	1	27.53	27.53	-54.6	17.11	MKN74	stomach	tubular_adenocarcinoma	INTERMEDIATE
Englerin A	2	30	30	-42.3	8.62	MM1-S	haematopoietic_and_lymphoid_tissue	plasma_cell_myeloma	INTERMEDIATE		MM1-S	haematopoietic_and_lymphoid_tissue	plasma_cell_myeloma	30	30	-42.3	8.62	INTERMEDIATE	2	25.58	30	-39.73	20.99	INTERMEDIATE	2
Englerin B	1	25.58	30	-39.73	20.99	MM1-S	haematopoietic_and_lymphoid_tissue	plasma_cell_myeloma	INTERMEDIATE
Englerin A	2	0.68	30	-49.74	96.61	MOG-G-UVW	central_nervous_system	astrocytoma	SENSITIVE		MOG-G-UVW	central_nervous_system	astrocytoma	0.68	30	-49.74	96.61	SENSITIVE	3	10.18	30	-24.06	10.19	INTERMEDIATE	2
Englerin B	1	10.18	30	-24.06	10.19	MOG-G-UVW	central_nervous_system	astrocytoma	INTERMEDIATE
Englerin A	2	15.37	30	-46.82	27.5	MOLM-13	haematopoietic_and_lymphoid_tissue	acute_myeloid_leukaemia	INTERMEDIATE		MOLM-13	haematopoietic_and_lymphoid_tissue	acute_myeloid_leukaemia	15.37	30	-46.82	27.5	INTERMEDIATE	2	13.08	13.36	-90.98	49.89	INTERMEDIATE	2
Englerin B	1	13.08	13.36	-90.98	49.89	MOLM-13	haematopoietic_and_lymphoid_tissue	acute_myeloid_leukaemia	INTERMEDIATE
Englerin A	2	24.72	24.72	-62.03	23.58	MOLM-16	haematopoietic_and_lymphoid_tissue	acute_myeloid_leukaemia	INTERMEDIATE		MOLM-16	haematopoietic_and_lymphoid_tissue	acute_myeloid_leukaemia	24.72	24.72	-62.03	23.58	INTERMEDIATE	2	15.31	15.31	-81.93	75.11	INTERMEDIATE	2
Englerin B	1	15.31	15.31	-81.93	75.11	MOLM-16	haematopoietic_and_lymphoid_tissue	acute_myeloid_leukaemia	INTERMEDIATE
Englerin A	2	30	30	2.41	41.43	MOLP-8	haematopoietic_and_lymphoid_tissue	plasma_cell_myeloma	REFRACTORY		MOLP-8	haematopoietic_and_lymphoid_tissue	plasma_cell_myeloma	30	30	2.41	41.43	REFRACTORY	1	12.07	16.58	-60.07	20.53	INTERMEDIATE	2
Englerin B	1	12.07	16.58	-60.07	20.53	MOLP-8	haematopoietic_and_lymphoid_tissue	plasma_cell_myeloma	INTERMEDIATE
Englerin A	2	30	30	13.23	8.94	MOLT-16	haematopoietic_and_lymphoid_tissue	acute_lymphoblastic_T_cell_leukaemia	REFRACTORY		MOLT-16	haematopoietic_and_lymphoid_tissue	acute_lymphoblastic_T_cell_leukaemia	30	30	13.23	8.94	REFRACTORY	1	23.29	23.29	-74.95	14.74	INTERMEDIATE	2
Englerin B	1	23.29	23.29	-74.95	14.74	MOLT-16	haematopoietic_and_lymphoid_tissue	acute_lymphoblastic_T_cell_leukaemia	INTERMEDIATE
Englerin A	2	30	30	-35.38	10.1	MONO-MAC-1	haematopoietic_and_lymphoid_tissue	acute_myeloid_leukaemia	INTERMEDIATE		MONO-MAC-1	haematopoietic_and_lymphoid_tissue	acute_myeloid_leukaemia	30	30	-35.38	10.1	INTERMEDIATE	2	30	21.36	-73.86	27.45	INTERMEDIATE	2
Englerin B	1	30	21.36	-73.86	27.45	MONO-MAC-1	haematopoietic_and_lymphoid_tissue	acute_myeloid_leukaemia	INTERMEDIATE
Englerin A	2	28.11	30	-35.37	8.58	MONO-MAC-6	haematopoietic_and_lymphoid_tissue	acute_myeloid_leukaemia	INTERMEDIATE		MONO-MAC-6	haematopoietic_and_lymphoid_tissue	acute_myeloid_leukaemia	28.11	30	-35.37	8.58	INTERMEDIATE	2	18.45	18.45	-68.18	35.17	INTERMEDIATE	2
Englerin B	1	18.45	18.45	-68.18	35.17	MONO-MAC-6	haematopoietic_and_lymphoid_tissue	acute_myeloid_leukaemia	INTERMEDIATE
Englerin A	2	9.85	30	-20.93	8.54	MOR/CPR	lung	adenocarcinoma	INTERMEDIATE		MOR/CPR	lung	adenocarcinoma	9.85	30	-20.93	8.54	INTERMEDIATE	2	12.87	28.34	-50.6	20.21	INTERMEDIATE	2
Englerin B	1	12.87	28.34	-50.6	20.21	MOR/CPR	lung	adenocarcinoma	INTERMEDIATE
Englerin A	2	30	29.31	-50.54	41.24	MSTO-211H	pleura	NS	INTERMEDIATE		MSTO-211H	pleura	NS	30	29.31	-50.54	41.24	INTERMEDIATE	2	30	27.71	-56.17	22.35	INTERMEDIATE	2
Englerin B	1	30	27.71	-56.17	22.35	MSTO-211H	pleura	NS	INTERMEDIATE
Englerin A	2	30	22.55	-63.21	30.77	MV-4-11	haematopoietic_and_lymphoid_tissue	acute_myeloid_leukaemia	INTERMEDIATE		MV-4-11	haematopoietic_and_lymphoid_tissue	acute_myeloid_leukaemia	30	22.55	-63.21	30.77	INTERMEDIATE	2	11.44	11.44	-93.67	65.43	INTERMEDIATE	2
Englerin B	1	11.44	11.44	-93.67	65.43	MV-4-11	haematopoietic_and_lymphoid_tissue	acute_myeloid_leukaemia	INTERMEDIATE
Englerin A	2	30	30	-43.6	26.93	NALM-6	haematopoietic_and_lymphoid_tissue	acute_lymphoblastic_B_cell_leukaemia	INTERMEDIATE		NALM-6	haematopoietic_and_lymphoid_tissue	acute_lymphoblastic_B_cell_leukaemia	30	30	-43.6	26.93	INTERMEDIATE	2	30	11.79	-98.04	58.63	INTERMEDIATE	2
Englerin B	1	30	11.79	-98.04	58.63	NALM-6	haematopoietic_and_lymphoid_tissue	acute_lymphoblastic_B_cell_leukaemia	INTERMEDIATE
Englerin A	2	30	30	9.87	2.88	NB-1	autonomic_ganglia	NS	REFRACTORY		NB-1	autonomic_ganglia	NS	30	30	9.87	2.88	REFRACTORY	1	22.28	22.28	-62.65	67.54	INTERMEDIATE	2
Englerin B	1	22.28	22.28	-62.65	67.54	NB-1	autonomic_ganglia	NS	INTERMEDIATE
Englerin A	2	30	30	12.34	13.4	NB-4	haematopoietic_and_lymphoid_tissue	acute_myeloid_leukaemia	REFRACTORY		NB-4	haematopoietic_and_lymphoid_tissue	acute_myeloid_leukaemia	30	30	12.34	13.4	REFRACTORY	1	11.49	18.48	-56.01	42.88	INTERMEDIATE	2
Englerin B	1	11.49	18.48	-56.01	42.88	NB-4	haematopoietic_and_lymphoid_tissue	acute_myeloid_leukaemia	INTERMEDIATE
Englerin A	2	7.61	30	-31.92	18.66	NCI-H1048	lung	small_cell_carcinoma	INTERMEDIATE		NCI-H1048	lung	small_cell_carcinoma	7.61	30	-31.92	18.66	INTERMEDIATE	2	30	4.81	-63.14	157.35	INTERMEDIATE	2
Englerin B	1	30	4.81	-63.14	157.35	NCI-H1048	lung	small_cell_carcinoma	INTERMEDIATE
Englerin A	2	30	30	-3.7	21.63	NCI-H1092	lung	small_cell_carcinoma	REFRACTORY		NCI-H1092	lung	small_cell_carcinoma	30	30	-3.7	21.63	REFRACTORY	1	3.48	30	-35.83	36.09	INTERMEDIATE	2
Englerin B	1	3.48	30	-35.83	36.09	NCI-H1092	lung	small_cell_carcinoma	INTERMEDIATE
Englerin A	2	22.56	30	-32.07	7.76	NCI-H1299	lung	non_small_cell_carcinoma	INTERMEDIATE		NCI-H1299	lung	non_small_cell_carcinoma	22.56	30	-32.07	7.76	INTERMEDIATE	2	11.34	13.03	-77.46	36.91	INTERMEDIATE	2
Englerin B	1	11.34	13.03	-77.46	36.91	NCI-H1299	lung	non_small_cell_carcinoma	INTERMEDIATE
Englerin A	2	30	30	-8.49	1.15	NCI-H1341	lung	small_cell_carcinoma	REFRACTORY		NCI-H1341	lung	small_cell_carcinoma	30	30	-8.49	1.15	REFRACTORY	1	15.04	15.04	-82.94	41.08	INTERMEDIATE	2
Englerin B	1	15.04	15.04	-82.94	41.08	NCI-H1341	lung	small_cell_carcinoma	INTERMEDIATE
Englerin A	2	5.61	30	-46.8	43.08	NCI-H1355	lung	adenocarcinoma	INTERMEDIATE		NCI-H1355	lung	adenocarcinoma	5.61	30	-46.8	43.08	INTERMEDIATE	2	30	10.66	-92.69	88.25	INTERMEDIATE	2
Englerin B	1	30	10.66	-92.69	88.25	NCI-H1355	lung	adenocarcinoma	INTERMEDIATE
Englerin A	2	30	30	-29.23	8.78	NCI-H1437	lung	adenocarcinoma	INTERMEDIATE		NCI-H1437	lung	adenocarcinoma	30	30	-29.23	8.78	INTERMEDIATE	2	30	30	-45.72	17.29	INTERMEDIATE	2
Englerin B	1	30	30	-45.72	17.29	NCI-H1437	lung	adenocarcinoma	INTERMEDIATE
Englerin B	1	30	30	-5.12	25.77	NCI-H146	lung	small_cell_carcinoma	REFRACTORY		NCI-H146	lung	small_cell_carcinoma	30	30	-5.12	25.77	REFRACTORY	1	30	30	2.03	15.9	REFRACTORY	1
Englerin A	2	30	30	2.03	15.9	NCI-H1563	lung	adenocarcinoma	REFRACTORY
Englerin B	1	9.9	30	-36.91	37.41	NCI-H1563	lung	adenocarcinoma	INTERMEDIATE		NCI-H1563	lung	adenocarcinoma	9.9	30	-36.91	37.41	INTERMEDIATE	2	0.07	0.09	-67.47	190.4	SENSITIVE	3
Englerin A	2	0.07	0.09	-67.47	190.4	NCI-H1568	lung	adenocarcinoma	SENSITIVE
Englerin B	1	30	6.63	-84.01	105.3	NCI-H1568	lung	adenocarcinoma	INTERMEDIATE		NCI-H1568	lung	adenocarcinoma	30	6.63	-84.01	105.3	INTERMEDIATE	2	2.16	30	-23.97	26.24	INTERMEDIATE	2
Englerin A	2	2.16	30	-23.97	26.24	NCI-H1573	lung	adenocarcinoma	INTERMEDIATE
Englerin B	1	30	1.5	-69.31	188.17	NCI-H1573	lung	adenocarcinoma	INTERMEDIATE		NCI-H1573	lung	adenocarcinoma	30	1.5	-69.31	188.17	INTERMEDIATE	2	16.91	16.59	-68.12	41.41	INTERMEDIATE	2
Englerin A	2	16.91	16.59	-68.12	41.41	NCI-H1581	lung	large_cell_carcinoma	INTERMEDIATE
Englerin B	1	15.38	14.69	-92.8	35.15	NCI-H1581	lung	large_cell_carcinoma	INTERMEDIATE		NCI-H1581	lung	large_cell_carcinoma	15.38	14.69	-92.8	35.15	INTERMEDIATE	2	30	30	-33.9	14.68	INTERMEDIATE	2
Englerin A	2	30	30	-33.9	14.68	NCI-H1623	lung	adenocarcinoma	INTERMEDIATE
Englerin B	1	30	30	-43.65	10.28	NCI-H1623	lung	adenocarcinoma	INTERMEDIATE		NCI-H1623	lung	adenocarcinoma	30	30	-43.65	10.28	INTERMEDIATE	2	30	26.19	-54.12	37.78	INTERMEDIATE	2
Englerin B	1	30	26.19	-54.12	37.78	NCI-H1650	lung	bronchioloalveolar_adenocarcinoma	INTERMEDIATE
Englerin A	2	30	30	4.28	5.67	NCI-H1651	lung	adenocarcinoma	REFRACTORY		NCI-H1651	lung	adenocarcinoma	30	30	4.28	5.67	REFRACTORY	1	30	30	-33.21	18.25	INTERMEDIATE	2
Englerin B	1	30	30	-33.21	18.25	NCI-H1651	lung	adenocarcinoma	INTERMEDIATE
Englerin A	2	12.1	20.93	-57.39	32.82	NCI-H1666	lung	bronchioloalveolar_adenocarcinoma	INTERMEDIATE		NCI-H1666	lung	bronchioloalveolar_adenocarcinoma	12.1	20.93	-57.39	32.82	INTERMEDIATE	2	22.78	22.39	-59.97	40.08	INTERMEDIATE	2
Englerin B	1	22.78	22.39	-59.97	40.08	NCI-H1666	lung	bronchioloalveolar_adenocarcinoma	INTERMEDIATE
Englerin A	2	30	30	15.89	5.41	NCI-H1693	lung	adenocarcinoma	REFRACTORY		NCI-H1693	lung	adenocarcinoma	30	30	15.89	5.41	REFRACTORY	1	30	30	-29.69	22.07	INTERMEDIATE	2
Englerin B	1	30	30	-29.69	22.07	NCI-H1693	lung	adenocarcinoma	INTERMEDIATE
Englerin A	2	30	26.78	-53.98	34.35	NCI-H1703	lung	squamous_cell_carcinoma	INTERMEDIATE		NCI-H1703	lung	squamous_cell_carcinoma	30	26.78	-53.98	34.35	INTERMEDIATE	2	23.11	14.92	-83.26	55.52	INTERMEDIATE	2
Englerin B	1	23.11	14.92	-83.26	55.52	NCI-H1703	lung	squamous_cell_carcinoma	INTERMEDIATE
Englerin A	2	30	30	8.5	12.8	NCI-H1734	lung	adenocarcinoma	REFRACTORY		NCI-H1734	lung	adenocarcinoma	30	30	8.5	12.8	REFRACTORY	1	19.57	19.57	-74.81	38.35	INTERMEDIATE	2
Englerin B	1	19.57	19.57	-74.81	38.35	NCI-H1734	lung	adenocarcinoma	INTERMEDIATE
Englerin A	2	30	30	-9.11	50.59	NCI-H1781	lung	bronchioloalveolar_adenocarcinoma	REFRACTORY		NCI-H1781	lung	bronchioloalveolar_adenocarcinoma	30	30	-9.11	50.59	REFRACTORY	1	30	11.24	-63.31	117.95	INTERMEDIATE	2
Englerin B	1	30	11.24	-63.31	117.95	NCI-H1781	lung	bronchioloalveolar_adenocarcinoma	INTERMEDIATE
Englerin A	2	17.42	30	-29.65	13.89	NCI-H1792	lung	adenocarcinoma	INTERMEDIATE		NCI-H1792	lung	adenocarcinoma	17.42	30	-29.65	13.89	INTERMEDIATE	2	30	24.87	-58.43	40.56	INTERMEDIATE	2
Englerin B	1	30	24.87	-58.43	40.56	NCI-H1792	lung	adenocarcinoma	INTERMEDIATE
Englerin A	2	0.12	30	-23.11	49.76	NCI-H1793	lung	adenocarcinoma	INTERMEDIATE		NCI-H1793	lung	adenocarcinoma	0.12	30	-23.11	49.76	INTERMEDIATE	2	22.52	30	-45.66	61.94	INTERMEDIATE	2
Englerin B	1	22.52	30	-45.66	61.94	NCI-H1793	lung	adenocarcinoma	INTERMEDIATE
Englerin A	2	30	30	2.6	20.8	NCI-H1869	lung	squamous_cell_carcinoma	REFRACTORY		NCI-H1869	lung	squamous_cell_carcinoma	30	30	2.6	20.8	REFRACTORY	1	2.95	30	-43.09	89.5	INTERMEDIATE	2
Englerin B	1	2.95	30	-43.09	89.5	NCI-H1869	lung	squamous_cell_carcinoma	INTERMEDIATE
Englerin A	2	13.32	30	-29.3	7.49	NCI-H1944	lung	adenocarcinoma	INTERMEDIATE		NCI-H1944	lung	adenocarcinoma	13.32	30	-29.3	7.49	INTERMEDIATE	2	30	15.82	-75.02	49.5	INTERMEDIATE	2
Englerin B	1	30	15.82	-75.02	49.5	NCI-H1944	lung	adenocarcinoma	INTERMEDIATE
Englerin A	2	0.03	0.03	-85.66	253.66	NCI-H196	lung	small_cell_carcinoma	SENSITIVE		NCI-H196	lung	small_cell_carcinoma	0.03	0.03	-85.66	253.66	SENSITIVE	3	30	30	-3.26	25.48	REFRACTORY	1
Englerin B	1	30	30	-3.26	25.48	NCI-H196	lung	small_cell_carcinoma	REFRACTORY
Englerin A	2	8.83	30	-34.85	24.73	NCI-H1975	lung	adenocarcinoma	INTERMEDIATE		NCI-H1975	lung	adenocarcinoma	8.83	30	-34.85	24.73	INTERMEDIATE	2	30	30	-27.94	14.51	INTERMEDIATE	2
Englerin B	1	30	30	-27.94	14.51	NCI-H1975	lung	adenocarcinoma	INTERMEDIATE
Englerin A	2	30	30	-30.93	9.47	NCI-H2023	lung	adenocarcinoma	INTERMEDIATE		NCI-H2023	lung	adenocarcinoma	30	30	-30.93	9.47	INTERMEDIATE	2	30	13.34	-75.61	80.88	INTERMEDIATE	2
Englerin B	1	30	13.34	-75.61	80.88	NCI-H2023	lung	adenocarcinoma	INTERMEDIATE
Englerin A	2	11.08	30	-30.2	9.67	NCI-H2073	lung	adenocarcinoma	INTERMEDIATE		NCI-H2073	lung	adenocarcinoma	11.08	30	-30.2	9.67	INTERMEDIATE	2	20.33	23.96	-56.11	37.97	INTERMEDIATE	2
Englerin B	1	20.33	23.96	-56.11	37.97	NCI-H2073	lung	adenocarcinoma	INTERMEDIATE
Englerin A	2	30	30	-14.85	3.46	NCI-H2087	lung	adenocarcinoma	REFRACTORY		NCI-H2087	lung	adenocarcinoma	30	30	-14.85	3.46	REFRACTORY	1	9.62	30	-25.18	9.69	INTERMEDIATE	2
Englerin A	2	9.62	30	-25.18	9.69	NCI-H2106	lung	non_small_cell_carcinoma	INTERMEDIATE
Englerin B	1	30	30	-48.52	11.07	NCI-H2106	lung	non_small_cell_carcinoma	INTERMEDIATE		NCI-H2106	lung	non_small_cell_carcinoma	30	30	-48.52	11.07	INTERMEDIATE	2	30	30	-28.27	13.09	INTERMEDIATE	2
Englerin A	2	30	30	-28.27	13.09	NCI-H2122	lung	adenocarcinoma	INTERMEDIATE
Englerin B	1	10.55	30	-36.73	59.74	NCI-H2122	lung	adenocarcinoma	INTERMEDIATE		NCI-H2122	lung	adenocarcinoma	10.55	30	-36.73	59.74	INTERMEDIATE	2	30	30	-29.99	16.6	INTERMEDIATE	2
Englerin A	2	30	30	-29.99	16.6	NCI-H2126	lung	adenocarcinoma	INTERMEDIATE
Englerin B	1	30	30	-49.33	14.2	NCI-H2126	lung	adenocarcinoma	INTERMEDIATE		NCI-H2126	lung	adenocarcinoma	30	30	-49.33	14.2	INTERMEDIATE	2	30	30	-30.56	7.25	INTERMEDIATE	2
Englerin A	2	30	30	-30.56	7.25	NCI-H2170	lung	squamous_cell_carcinoma	INTERMEDIATE
Englerin B	1	30	30	-44.7	17.29	NCI-H2170	lung	squamous_cell_carcinoma	INTERMEDIATE		NCI-H2170	lung	squamous_cell_carcinoma	30	30	-44.7	17.29	INTERMEDIATE	2	0.36	30	-40.69	71.09	SENSITIVE	3
Englerin A	2	0.36	30	-40.69	71.09	NCI-H2172	lung	non_small_cell_carcinoma	SENSITIVE
Englerin B	1	30	24.82	-55.3	44.13	NCI-H2172	lung	non_small_cell_carcinoma	INTERMEDIATE		NCI-H2172	lung	non_small_cell_carcinoma	30	24.82	-55.3	44.13	INTERMEDIATE	2	0.07	0.22	-63.53	163.95	SENSITIVE	3
Englerin A	2	0.07	0.22	-63.53	163.95	NCI-H226	lung	squamous_cell_carcinoma	SENSITIVE
Englerin B	1	30	30	-41.44	84.84	NCI-H226	lung	squamous_cell_carcinoma	INTERMEDIATE		NCI-H226	lung	squamous_cell_carcinoma	30	30	-41.44	84.84	INTERMEDIATE	2	0.24	10.44	-50.67	99.64	SENSITIVE	3
Englerin A	2	0.24	10.44	-50.67	99.64	NCI-H2330	lung	small_cell_carcinoma	SENSITIVE
Englerin B	1	30	30	-45.58	44.98	NCI-H2330	lung	small_cell_carcinoma	INTERMEDIATE		NCI-H2330	lung	small_cell_carcinoma	30	30	-45.58	44.98	INTERMEDIATE	2	9.64	30	-22.88	9.01	INTERMEDIATE	2
Englerin A	2	9.64	30	-22.88	9.01	NCI-H2405	lung	adenocarcinoma	INTERMEDIATE
Englerin B	1	14.64	30	-42.88	32.39	NCI-H2405	lung	adenocarcinoma	INTERMEDIATE		NCI-H2405	lung	adenocarcinoma	14.64	30	-42.88	32.39	INTERMEDIATE	2	30	30	-32.05	34.39	INTERMEDIATE	2
Englerin A	2	30	30	-32.05	34.39	NCI-H2452	pleura	NS	INTERMEDIATE
Englerin B	1	30	30	-2.13	32.7	NCI-H2452	pleura	NS	REFRACTORY		NCI-H2452	pleura	NS	30	30	-2.13	32.7	REFRACTORY	1	30	30	-11.09	70.25	REFRACTORY	1
Englerin A	2	30	30	-11.09	70.25	NCI-H28	pleura	NS	REFRACTORY
Englerin B	1	10.48	11.93	-73.22	68.28	NCI-H28	pleura	NS	INTERMEDIATE		NCI-H28	pleura	NS	10.48	11.93	-73.22	68.28	INTERMEDIATE	2	4.8	30	-31.63	23.06	INTERMEDIATE	2
Englerin A	2	4.8	30	-31.63	23.06	NCI-H3255	lung	adenocarcinoma	INTERMEDIATE
Englerin B	1	27.03	27.03	-56.75	13.21	NCI-H3255	lung	adenocarcinoma	INTERMEDIATE		NCI-H3255	lung	adenocarcinoma	27.03	27.03	-56.75	13.21	INTERMEDIATE	2	30	30	0.44	14.72	REFRACTORY	1
Englerin A	2	30	30	0.44	14.72	NCI-H358	lung	bronchioloalveolar_adenocarcinoma	REFRACTORY
Englerin B	1	30	22.78	-65.38	28.35	NCI-H358	lung	bronchioloalveolar_adenocarcinoma	INTERMEDIATE		NCI-H358	lung	bronchioloalveolar_adenocarcinoma	30	22.78	-65.38	28.35	INTERMEDIATE	2	13.41	30	-26.26	6.85	INTERMEDIATE	2
Englerin A	2	13.41	30	-26.26	6.85	NCI-H441	lung	adenocarcinoma	INTERMEDIATE
Englerin B	1	12.66	30	-29.95	12.16	NCI-H441	lung	adenocarcinoma	INTERMEDIATE		NCI-H441	lung	adenocarcinoma	12.66	30	-29.95	12.16	INTERMEDIATE	2	30	30	0.13	13.77	REFRACTORY	1
Englerin A	2	30	30	0.13	13.77	NCI-H460	lung	large_cell_carcinoma	REFRACTORY
Englerin B	1	30	30	-32.1	22.87	NCI-H460	lung	large_cell_carcinoma	INTERMEDIATE		NCI-H460	lung	large_cell_carcinoma	30	30	-32.1	22.87	INTERMEDIATE	2	30	30	-13.91	1.61	REFRACTORY	1
Englerin A	2	30	30	-13.91	1.61	NCI-H520	lung	squamous_cell_carcinoma	REFRACTORY
Englerin B	1	30	30	-40.14	15.26	NCI-H520	lung	squamous_cell_carcinoma	INTERMEDIATE		NCI-H520	lung	squamous_cell_carcinoma	30	30	-40.14	15.26	INTERMEDIATE	2	30	30	4.6	0.35	REFRACTORY	1
Englerin A	2	30	30	4.6	0.35	NCI-H596	lung	mixed_adenosquamous_carcinoma	REFRACTORY
Englerin B	1	30	30	-8.32	29.87	NCI-H596	lung	mixed_adenosquamous_carcinoma	REFRACTORY		NCI-H596	lung	mixed_adenosquamous_carcinoma	30	30	-8.32	29.87	REFRACTORY	1	4.3	30	-31.07	23.53	INTERMEDIATE	2
Englerin A	2	4.3	30	-31.07	23.53	NCI-H647	lung	mixed_adenosquamous_carcinoma	INTERMEDIATE
Englerin B	1	14.95	14.95	-63.95	65.46	NCI-H647	lung	mixed_adenosquamous_carcinoma	INTERMEDIATE		NCI-H647	lung	mixed_adenosquamous_carcinoma	14.95	14.95	-63.95	65.46	INTERMEDIATE	2	30	30	16.44	14.88	REFRACTORY	1
Englerin A	2	30	30	16.44	14.88	NCI-H650	lung	bronchioloalveolar_adenocarcinoma	REFRACTORY
Englerin B	1	15.83	15.83	-79.38	45.05	NCI-H650	lung	bronchioloalveolar_adenocarcinoma	INTERMEDIATE		NCI-H650	lung	bronchioloalveolar_adenocarcinoma	15.83	15.83	-79.38	45.05	INTERMEDIATE	2	0.04	0.05	-83.28	231.66	SENSITIVE	3
Englerin A	2	0.04	0.05	-83.28	231.66	NCI-H661	lung	large_cell_carcinoma	SENSITIVE
Englerin B	1	30	30	-36.56	26.82	NCI-H661	lung	large_cell_carcinoma	INTERMEDIATE		NCI-H661	lung	large_cell_carcinoma	30	30	-36.56	26.82	INTERMEDIATE	2	30	30	9.09	3.13	REFRACTORY	1
Englerin A	2	30	30	9.09	3.13	NCI-H716	large_intestine	adenocarcinoma	REFRACTORY
Englerin B	1	21.42	29.79	-50.31	14.18	NCI-H716	large_intestine	adenocarcinoma	INTERMEDIATE		NCI-H716	large_intestine	adenocarcinoma	21.42	29.79	-50.31	14.18	INTERMEDIATE	2	30	30	5.1	7.68	REFRACTORY	1
Englerin A	2	30	30	5.1	7.68	NCI-H727	lung	NS	REFRACTORY
Englerin B	1	30	30	5.53	5.2	NCI-H727	lung	NS	REFRACTORY		NCI-H727	lung	NS	30	30	5.53	5.2	REFRACTORY	1	30	30	-26.13	9.87	INTERMEDIATE	2
Englerin A	2	30	30	-26.13	9.87	NCI-H810	lung	large_cell_carcinoma	INTERMEDIATE
Englerin B	1	21.05	26.6	-56.53	14.12	NCI-H810	lung	large_cell_carcinoma	INTERMEDIATE		NCI-H810	lung	large_cell_carcinoma	21.05	26.6	-56.53	14.12	INTERMEDIATE	2	30	30	-42.81	10.82	INTERMEDIATE	2
Englerin A	2	30	30	-42.81	10.82	NCI-H82	lung	small_cell_carcinoma	INTERMEDIATE
Englerin B	1	19.59	19.59	-87.52	23.32	NCI-H82	lung	small_cell_carcinoma	INTERMEDIATE		NCI-H82	lung	small_cell_carcinoma	19.59	19.59	-87.52	23.32	INTERMEDIATE	2	28.23	30	-32.83	11.43	INTERMEDIATE	2
Englerin A	2	28.23	30	-32.83	11.43	NCI-H838	lung	adenocarcinoma	INTERMEDIATE
Englerin B	1	30	30	-49.02	25.71	NCI-H838	lung	adenocarcinoma	INTERMEDIATE		NCI-H838	lung	adenocarcinoma	30	30	-49.02	25.71	INTERMEDIATE	2	30	30	-32.4	8.65	INTERMEDIATE	2
Englerin A	2	30	30	-32.4	8.65	NCI-H841	lung	small_cell_carcinoma	INTERMEDIATE
Englerin B	1	30	17.14	-87.59	38.09	NCI-H841	lung	small_cell_carcinoma	INTERMEDIATE		NCI-H841	lung	small_cell_carcinoma	30	17.14	-87.59	38.09	INTERMEDIATE	2	30	30	0.51	1.31	REFRACTORY	1
Englerin A	2	30	30	0.51	1.31	NOMO-1	haematopoietic_and_lymphoid_tissue	acute_myeloid_leukaemia	REFRACTORY
Englerin A	2	30	30	-28.36	14.71	NUGC-3	stomach	NS	INTERMEDIATE		NUGC-3	stomach	NS	30	30	-28.36	14.71	INTERMEDIATE	2	30	30	-47.92	62.26	INTERMEDIATE	2
Englerin B	1	30	30	-47.92	62.26	NUGC-3	stomach	NS	INTERMEDIATE
Englerin A	2	30	30	-26.41	5.76	NUGC-4	stomach	signet_ring_adenocarcinoma	INTERMEDIATE		NUGC-4	stomach	signet_ring_adenocarcinoma	30	30	-26.41	5.76	INTERMEDIATE	2	15.88	21.96	-60.16	16.21	INTERMEDIATE	2
Englerin B	1	15.88	21.96	-60.16	16.21	NUGC-4	stomach	signet_ring_adenocarcinoma	INTERMEDIATE
Englerin A	2	30	30	-19.22	103.03	OAW42	ovary	adenocarcinoma	REFRACTORY		OAW42	ovary	adenocarcinoma	30	30	-19.22	103.03	REFRACTORY	1	30	30	1.81	29.5	REFRACTORY	1
Englerin B	1	30	30	1.81	29.5	OAW42	ovary	adenocarcinoma	REFRACTORY
Englerin A	2	30	30	-1.53	11.1	OC 314	ovary	serous_carcinoma	REFRACTORY		OC 314	ovary	serous_carcinoma	30	30	-1.53	11.1	REFRACTORY	1	14.91	30	-21.14	19.97	INTERMEDIATE	2
Englerin B	1	14.91	30	-21.14	19.97	OC 314	ovary	serous_carcinoma	INTERMEDIATE
Englerin A	2	30	30	-1.64	12.09	OC 316	ovary	adenocarcinoma	REFRACTORY		OC 316	ovary	adenocarcinoma	30	30	-1.64	12.09	REFRACTORY	1	30	30	-6.47	40.59	REFRACTORY	1
Englerin B	1	30	30	-6.47	40.59	OC 316	ovary	adenocarcinoma	REFRACTORY
Englerin A	2	11.09	13.17	-74.4	40.04	OCI-AML2	haematopoietic_and_lymphoid_tissue	acute_myeloid_leukaemia	INTERMEDIATE		OCI-AML2	haematopoietic_and_lymphoid_tissue	acute_myeloid_leukaemia	11.09	13.17	-74.4	40.04	INTERMEDIATE	2	30	16.15	-90.91	39.6	INTERMEDIATE	2
Englerin B	1	30	16.15	-90.91	39.6	OCI-AML2	haematopoietic_and_lymphoid_tissue	acute_myeloid_leukaemia	INTERMEDIATE
Englerin A	2	13.2	20.12	-55.69	15.9	OCI-AML3	haematopoietic_and_lymphoid_tissue	acute_myeloid_leukaemia	INTERMEDIATE		OCI-AML3	haematopoietic_and_lymphoid_tissue	acute_myeloid_leukaemia	13.2	20.12	-55.69	15.9	INTERMEDIATE	2	30	18.23	-74.66	39.66	INTERMEDIATE	2
Englerin B	1	30	18.23	-74.66	39.66	OCI-AML3	haematopoietic_and_lymphoid_tissue	acute_myeloid_leukaemia	INTERMEDIATE
Englerin A	2	17.95	17.82	-89.12	33.13	OCI-LY-19	haematopoietic_and_lymphoid_tissue	diffuse_large_B_cell_lymphoma	INTERMEDIATE		OCI-LY-19	haematopoietic_and_lymphoid_tissue	diffuse_large_B_cell_lymphoma	17.95	17.82	-89.12	33.13	INTERMEDIATE	2	14.84	14.25	-90.15	40.8	INTERMEDIATE	2
Englerin B	1	14.84	14.25	-90.15	40.8	OCI-LY-19	haematopoietic_and_lymphoid_tissue	diffuse_large_B_cell_lymphoma	INTERMEDIATE
Englerin A	2	30	30	19.58	0.49	OCI-LY10	haematopoietic_and_lymphoid_tissue	diffuse_large_B_cell_lymphoma	REFRACTORY		OCI-LY10	haematopoietic_and_lymphoid_tissue	diffuse_large_B_cell_lymphoma	30	30	19.58	0.49	REFRACTORY	1	25.49	20.5	-69.76	30.32	INTERMEDIATE	2
Englerin A	2	25.49	20.5	-69.76	30.32	OCI-LY3	haematopoietic_and_lymphoid_tissue	diffuse_large_B_cell_lymphoma	INTERMEDIATE
Englerin B	1	30	13.29	-88.94	85.76	OCI-LY3	haematopoietic_and_lymphoid_tissue	diffuse_large_B_cell_lymphoma	INTERMEDIATE		OCI-LY3	haematopoietic_and_lymphoid_tissue	diffuse_large_B_cell_lymphoma	30	13.29	-88.94	85.76	INTERMEDIATE	2	30	25.27	-55.69	43.43	INTERMEDIATE	2
Englerin A	2	30	25.27	-55.69	43.43	OCI-M1	haematopoietic_and_lymphoid_tissue	acute_myeloid_leukaemia	INTERMEDIATE
Englerin B	1	11.76	13.46	-77.04	42.99	OCI-M1	haematopoietic_and_lymphoid_tissue	acute_myeloid_leukaemia	INTERMEDIATE		OCI-M1	haematopoietic_and_lymphoid_tissue	acute_myeloid_leukaemia	11.76	13.46	-77.04	42.99	INTERMEDIATE	2	30	30	-32.8	20.26	INTERMEDIATE	2
Englerin A	2	30	30	-32.8	20.26	OE19	oesophagus	adenocarcinoma	INTERMEDIATE
Englerin B	1	30	20.38	-66.7	36.09	OE19	oesophagus	adenocarcinoma	INTERMEDIATE		OE19	oesophagus	adenocarcinoma	30	20.38	-66.7	36.09	INTERMEDIATE	2	17.9	30	-22.29	12.34	INTERMEDIATE	2
Englerin A	2	17.9	30	-22.29	12.34	OE33	oesophagus	metaplasia	INTERMEDIATE
Englerin A	2	30	30	-8.42	29.98	OMM2.3	eye	NS	REFRACTORY		OMM2.3	eye	NS	30	30	-8.42	29.98	REFRACTORY	1	13.64	30	-44.55	18.16	INTERMEDIATE	2
Englerin B	1	13.64	30	-44.55	18.16	OMM2.3	eye	NS	INTERMEDIATE
Englerin B	1	30	30	4.64	0.63	OMM2.5	eye	NS	REFRACTORY		OMM2.5	eye	NS	30	30	4.64	0.63	REFRACTORY	1	30	30	-43.07	24.13	INTERMEDIATE	2
Englerin A	2	30	30	-43.07	24.13	ONCO-DG-1	ovary	adenocarcinoma	INTERMEDIATE
Englerin B	1	30	3.52	-75.46	143.78	ONCO-DG-1	ovary	adenocarcinoma	INTERMEDIATE		ONCO-DG-1	ovary	adenocarcinoma	30	3.52	-75.46	143.78	INTERMEDIATE	2	30	30	-35.74	23.43	INTERMEDIATE	2
Englerin A	2	30	30	-35.74	23.43	OS-RC-2	kidney	renal_cell_carcinoma	INTERMEDIATE
Englerin B	1	11.48	30	-35.15	15.73	OS-RC-2	kidney	renal_cell_carcinoma	INTERMEDIATE		OS-RC-2	kidney	renal_cell_carcinoma	11.48	30	-35.15	15.73	INTERMEDIATE	2	17.72	14.77	-76.24	39.54	INTERMEDIATE	2
Englerin B	1	17.72	14.77	-76.24	39.54	OUMS-23	large_intestine	adenocarcinoma	INTERMEDIATE
Englerin A	2	30	30	-23.95	17.54	OV-90	ovary	mixed_carcinoma	INTERMEDIATE		OV-90	ovary	mixed_carcinoma	30	30	-23.95	17.54	INTERMEDIATE	2	30	30	-42.84	32.55	INTERMEDIATE	2
Englerin B	1	30	30	-42.84	32.55	OV-90	ovary	mixed_carcinoma	INTERMEDIATE
Englerin A	2	30	30	6.73	13.65	OV56	(Empty)	(Empty)	REFRACTORY		OV56	(Empty)	(Empty)	30	30	6.73	13.65	REFRACTORY	1	30	30	-42.75	34.53	INTERMEDIATE	2
Englerin B	1	30	30	-42.75	34.53	OV56	(Empty)	(Empty)	INTERMEDIATE
Englerin A	2	30	30	-15.58	73.49	OV7	ovary	NS	REFRACTORY		OV7	ovary	NS	30	30	-15.58	73.49	REFRACTORY	1	30	30	-34.89	174.64	INTERMEDIATE	2
Englerin B	1	30	30	-34.89	174.64	OV7	ovary	NS	INTERMEDIATE
Englerin A	2	30	30	1.83	15.26	OVCAR-4	ovary	NS	REFRACTORY		OVCAR-4	ovary	NS	30	30	1.83	15.26	REFRACTORY	1	30	29.55	-50.24	59.14	INTERMEDIATE	2
Englerin B	1	30	29.55	-50.24	59.14	OVCAR-4	ovary	NS	INTERMEDIATE
Englerin A	2	0.1	0.14	-70.12	168.95	OVCAR-8	ovary	NS	SENSITIVE		OVCAR-8	ovary	NS	0.1	0.14	-70.12	168.95	SENSITIVE	3	30	20.68	-69.26	57.78	INTERMEDIATE	2
Englerin B	1	30	20.68	-69.26	57.78	OVCAR-8	ovary	NS	INTERMEDIATE
Englerin A	2	30	30	-26.72	15.49	OVISE	ovary	clear_cell_carcinoma	INTERMEDIATE		OVISE	ovary	clear_cell_carcinoma	30	30	-26.72	15.49	INTERMEDIATE	2	30	17.89	-68.44	51.17	INTERMEDIATE	2
Englerin B	1	30	17.89	-68.44	51.17	OVISE	ovary	clear_cell_carcinoma	INTERMEDIATE
Englerin A	2	16.45	30	-23.3	7.92	OVSAHO	ovary	adenocarcinoma	INTERMEDIATE		OVSAHO	ovary	adenocarcinoma	16.45	30	-23.3	7.92	INTERMEDIATE	2	18.06	23.6	-60.32	17.26	INTERMEDIATE	2
Englerin B	1	18.06	23.6	-60.32	17.26	OVSAHO	ovary	adenocarcinoma	INTERMEDIATE
Englerin A	2	26.04	26.04	-56.08	26.46	P12-ICHIKAWA	haematopoietic_and_lymphoid_tissue	acute_lymphoblastic_T_cell_leukaemia	INTERMEDIATE		P12-ICHIKAWA	haematopoietic_and_lymphoid_tissue	acute_lymphoblastic_T_cell_leukaemia	26.04	26.04	-56.08	26.46	INTERMEDIATE	2	19.06	19.06	-67.41	32.54	INTERMEDIATE	2
Englerin B	1	19.06	19.06	-67.41	32.54	P12-ICHIKAWA	haematopoietic_and_lymphoid_tissue	acute_lymphoblastic_T_cell_leukaemia	INTERMEDIATE
Englerin A	2	30	30	6.31	8.67	P31/FUJ	haematopoietic_and_lymphoid_tissue	acute_myeloid_leukaemia	REFRACTORY		P31/FUJ	haematopoietic_and_lymphoid_tissue	acute_myeloid_leukaemia	30	30	6.31	8.67	REFRACTORY	1	30	19.58	-79.81	32.81	INTERMEDIATE	2
Englerin B	1	30	19.58	-79.81	32.81	P31/FUJ	haematopoietic_and_lymphoid_tissue	acute_myeloid_leukaemia	INTERMEDIATE
Englerin A	2	30	30	-6.48	31.08	P3HR-1	haematopoietic_and_lymphoid_tissue	Burkitt_lymphoma	REFRACTORY		P3HR-1	haematopoietic_and_lymphoid_tissue	Burkitt_lymphoma	30	30	-6.48	31.08	REFRACTORY	1	30	25.41	-54.24	71.41	INTERMEDIATE	2
Englerin B	1	30	25.41	-54.24	71.41	P3HR-1	haematopoietic_and_lymphoid_tissue	Burkitt_lymphoma	INTERMEDIATE
Englerin A	2	30	30	-7.75	36.64	PA-TU-8988S	pancreas	ductal_carcinoma	REFRACTORY		PA-TU-8988S	pancreas	ductal_carcinoma	30	30	-7.75	36.64	REFRACTORY	1	23.26	23.26	-57.5	32.08	INTERMEDIATE	2
Englerin B	1	23.26	23.26	-57.5	32.08	PA-TU-8988S	pancreas	ductal_carcinoma	INTERMEDIATE
Englerin A	2	30	30	5.65	9.53	Panc 02.03	pancreas	NS	REFRACTORY		Panc 02.03	pancreas	NS	30	30	5.65	9.53	REFRACTORY	1	30	30	-6.12	33.74	REFRACTORY	1
Englerin B	1	30	30	-6.12	33.74	Panc 02.03	pancreas	NS	REFRACTORY
Englerin A	2	30	30	-16.48	4.53	Panc 03.27	pancreas	ductal_carcinoma	REFRACTORY		Panc 03.27	pancreas	ductal_carcinoma	30	30	-16.48	4.53	REFRACTORY	1	30	21.14	-68.65	32.48	INTERMEDIATE	2
Englerin B	1	30	21.14	-68.65	32.48	Panc 03.27	pancreas	ductal_carcinoma	INTERMEDIATE
Englerin A	2	10.73	30	-26.84	17.53	Panc 04.03	pancreas	NS	INTERMEDIATE		Panc 04.03	pancreas	NS	10.73	30	-26.84	17.53	INTERMEDIATE	2	30	30	-42.01	25.22	INTERMEDIATE	2
Englerin B	1	30	30	-42.01	25.22	Panc 04.03	pancreas	NS	INTERMEDIATE
Englerin A	2	30	30	5.17	15.51	Panc 10.05	pancreas	ductal_carcinoma	REFRACTORY		Panc 10.05	pancreas	ductal_carcinoma	30	30	5.17	15.51	REFRACTORY	1	10.87	13.04	-68.86	44.86	INTERMEDIATE	2
Englerin B	1	10.87	13.04	-68.86	44.86	Panc 10.05	pancreas	ductal_carcinoma	INTERMEDIATE
Englerin A	2	30	30	-8.11	3.41	PANC-1	pancreas	ductal_carcinoma	REFRACTORY		PANC-1	pancreas	ductal_carcinoma	30	30	-8.11	3.41	REFRACTORY	1	30	23.79	-57.06	38.24	INTERMEDIATE	2
Englerin B	1	30	23.79	-57.06	38.24	PANC-1	pancreas	ductal_carcinoma	INTERMEDIATE
Englerin A	2	15.09	30	-34.44	24.05	PC-14	lung	non_small_cell_carcinoma	INTERMEDIATE		PC-14	lung	non_small_cell_carcinoma	15.09	30	-34.44	24.05	INTERMEDIATE	2	30	21.35	-60.86	53.2	INTERMEDIATE	2
Englerin B	1	30	21.35	-60.86	53.2	PC-14	lung	non_small_cell_carcinoma	INTERMEDIATE
Englerin A	2	13.29	30	-32.04	18.08	PC-3	prostate	adenocarcinoma	INTERMEDIATE		PC-3	prostate	adenocarcinoma	13.29	30	-32.04	18.08	INTERMEDIATE	2	30	25.95	-56.65	27.62	INTERMEDIATE	2
Englerin B	1	30	25.95	-56.65	27.62	PC-3	prostate	adenocarcinoma	INTERMEDIATE
Englerin A	2	9.02	30	-40.7	64.83	PE/CA-PJ41 (clone D2)	upper_aerodigestive_tract	squamous_cell_carcinoma	INTERMEDIATE		PE/CA-PJ41 (clone D2)	upper_aerodigestive_tract	squamous_cell_carcinoma	9.02	30	-40.7	64.83	INTERMEDIATE	2	30	25.78	-57.93	24.88	INTERMEDIATE	2
Englerin B	1	30	25.78	-57.93	24.88	PE/CA-PJ41 (clone D2)	upper_aerodigestive_tract	squamous_cell_carcinoma	INTERMEDIATE
Englerin A	2	30	25.34	-57.59	35.7	PEER	haematopoietic_and_lymphoid_tissue	acute_lymphoblastic_T_cell_leukaemia	INTERMEDIATE		PEER	haematopoietic_and_lymphoid_tissue	acute_lymphoblastic_T_cell_leukaemia	30	25.34	-57.59	35.7	INTERMEDIATE	2	30	13.45	-84.18	70.62	INTERMEDIATE	2
Englerin B	1	30	13.45	-84.18	70.62	PEER	haematopoietic_and_lymphoid_tissue	acute_lymphoblastic_T_cell_leukaemia	INTERMEDIATE
Englerin A	2	16.54	30	-39.76	13.24	PF-382	haematopoietic_and_lymphoid_tissue	acute_lymphoblastic_T_cell_leukaemia	INTERMEDIATE		PF-382	haematopoietic_and_lymphoid_tissue	acute_lymphoblastic_T_cell_leukaemia	16.54	30	-39.76	13.24	INTERMEDIATE	2	13.06	16.6	-65.49	21.49	INTERMEDIATE	2
Englerin B	1	13.06	16.6	-65.49	21.49	PF-382	haematopoietic_and_lymphoid_tissue	acute_lymphoblastic_T_cell_leukaemia	INTERMEDIATE
Englerin A	2	11.84	14.14	-71.91	23.29	PL-21	haematopoietic_and_lymphoid_tissue	acute_myeloid_leukaemia	INTERMEDIATE		PL-21	haematopoietic_and_lymphoid_tissue	acute_myeloid_leukaemia	11.84	14.14	-71.91	23.29	INTERMEDIATE	2	26.2	21.01	-72.2	24.72	INTERMEDIATE	2
Englerin B	1	26.2	21.01	-72.2	24.72	PL-21	haematopoietic_and_lymphoid_tissue	acute_myeloid_leukaemia	INTERMEDIATE
Englerin A	2	30	28.76	-51.1	40.51	PLC/PRF/5	liver	hepatocellular_carcinoma	INTERMEDIATE		PLC/PRF/5	liver	hepatocellular_carcinoma	30	28.76	-51.1	40.51	INTERMEDIATE	2	30	14.51	-62.62	81.8	INTERMEDIATE	2
Englerin B	1	30	14.51	-62.62	81.8	PLC/PRF/5	liver	hepatocellular_carcinoma	INTERMEDIATE
Englerin A	2	28.23	30	-18.23	8.17	PSN1	pancreas	ductal_carcinoma	REFRACTORY		PSN1	pancreas	ductal_carcinoma	28.23	30	-18.23	8.17	REFRACTORY	1	30	29.72	-50.26	48.4	INTERMEDIATE	2
Englerin B	1	30	29.72	-50.26	48.4	PSN1	pancreas	ductal_carcinoma	INTERMEDIATE
Englerin A	2	23.37	23.37	-57.96	25.76	Raji	haematopoietic_and_lymphoid_tissue	Burkitt_lymphoma	INTERMEDIATE		Raji	haematopoietic_and_lymphoid_tissue	Burkitt_lymphoma	23.37	23.37	-57.96	25.76	INTERMEDIATE	2	18.37	17.55	-92.06	46.45	INTERMEDIATE	2
Englerin B	1	18.37	17.55	-92.06	46.45	Raji	haematopoietic_and_lymphoid_tissue	Burkitt_lymphoma	INTERMEDIATE
Englerin A	2	30	30	2.04	8.26	RCC10RGB	kidney	renal_cell_carcinoma	REFRACTORY		RCC10RGB	kidney	renal_cell_carcinoma	30	30	2.04	8.26	REFRACTORY	1	30	30	-33.3	23.96	INTERMEDIATE	2
Englerin B	1	30	30	-33.3	23.96	RCC10RGB	kidney	renal_cell_carcinoma	INTERMEDIATE
Englerin A	2	11.51	30	-46.14	14.87	RCH-ACV	haematopoietic_and_lymphoid_tissue	acute_lymphoblastic_leukaemia	INTERMEDIATE		RCH-ACV	haematopoietic_and_lymphoid_tissue	acute_lymphoblastic_leukaemia	11.51	30	-46.14	14.87	INTERMEDIATE	2	12.09	15.63	-65	21.26	INTERMEDIATE	2
Englerin B	1	12.09	15.63	-65	21.26	RCH-ACV	haematopoietic_and_lymphoid_tissue	acute_lymphoblastic_leukaemia	INTERMEDIATE
Englerin A	2	7.43	30	-19.7	15.28	RD	soft_tissue	embryonal	INTERMEDIATE		RD	soft_tissue	embryonal	7.43	30	-19.7	15.28	INTERMEDIATE	2	30	30	-26.78	44.05	INTERMEDIATE	2
Englerin B	1	30	30	-26.78	44.05	RD	soft_tissue	embryonal	INTERMEDIATE
Englerin A	2	30	30	-41.53	18.39	REC-1	haematopoietic_and_lymphoid_tissue	mantle_cell_lymphoma	INTERMEDIATE		REC-1	haematopoietic_and_lymphoid_tissue	mantle_cell_lymphoma	30	30	-41.53	18.39	INTERMEDIATE	2	18.43	18.43	-85.12	20.74	INTERMEDIATE	2
Englerin B	1	18.43	18.43	-85.12	20.74	REC-1	haematopoietic_and_lymphoid_tissue	mantle_cell_lymphoma	INTERMEDIATE
Englerin A	2	14.89	21.2	-61.22	21.7	Reh	haematopoietic_and_lymphoid_tissue	acute_lymphoblastic_B_cell_leukaemia	INTERMEDIATE		Reh	haematopoietic_and_lymphoid_tissue	acute_lymphoblastic_B_cell_leukaemia	14.89	21.2	-61.22	21.7	INTERMEDIATE	2	21.49	21.49	-68.69	23.98	INTERMEDIATE	2
Englerin B	1	21.49	21.49	-68.69	23.98	Reh	haematopoietic_and_lymphoid_tissue	acute_lymphoblastic_B_cell_leukaemia	INTERMEDIATE
Englerin A	2	30	30	8.46	2.99	RERF-LC-AI	lung	squamous_cell_carcinoma	REFRACTORY		RERF-LC-AI	lung	squamous_cell_carcinoma	30	30	8.46	2.99	REFRACTORY	1	17.95	30	-47.09	24.39	INTERMEDIATE	2
Englerin B	1	17.95	30	-47.09	24.39	RERF-LC-AI	lung	squamous_cell_carcinoma	INTERMEDIATE
Englerin A	2	30	30	3.23	13.07	RH-18	soft_tissue	alveolar	REFRACTORY		RH-18	soft_tissue	alveolar	30	30	3.23	13.07	REFRACTORY	1	30	30	-16.44	79.38	REFRACTORY	1
Englerin B	1	30	30	-16.44	79.38	RH-18	soft_tissue	alveolar	REFRACTORY
Englerin A	2	30	28.72	-51.66	26.83	RH-41	soft_tissue	alveolar	INTERMEDIATE		RH-41	soft_tissue	alveolar	30	28.72	-51.66	26.83	INTERMEDIATE	2	11.58	11.56	-95.73	42.17	INTERMEDIATE	2
Englerin B	1	11.58	11.56	-95.73	42.17	RH-41	soft_tissue	alveolar	INTERMEDIATE
Englerin A	2	18.42	22.69	-63.3	18.56	RI-1	haematopoietic_and_lymphoid_tissue	B_cell_lymphoma_unspecified	INTERMEDIATE		RI-1	haematopoietic_and_lymphoid_tissue	B_cell_lymphoma_unspecified	18.42	22.69	-63.3	18.56	INTERMEDIATE	2	9.99	9.99	-92.55	98.96	INTERMEDIATE	2
Englerin B	1	9.99	9.99	-92.55	98.96	RI-1	haematopoietic_and_lymphoid_tissue	B_cell_lymphoma_unspecified	INTERMEDIATE
Englerin A	2	8.09	30	-25	17.9	RKN	soft_tissue	NS	INTERMEDIATE		RKN	soft_tissue	NS	8.09	30	-25	17.9	INTERMEDIATE	2	30	30	-49.43	25.89	INTERMEDIATE	2
Englerin B	1	30	30	-49.43	25.89	RKN	soft_tissue	NS	INTERMEDIATE
Englerin A	2	30	30	-14.08	1.7	RKO	large_intestine	adenocarcinoma	REFRACTORY		RKO	large_intestine	adenocarcinoma	30	30	-14.08	1.7	REFRACTORY	1	13.08	14.71	-79.57	25.58	INTERMEDIATE	2
Englerin B	1	13.08	14.71	-79.57	25.58	RKO	large_intestine	adenocarcinoma	INTERMEDIATE
Englerin A	2	30	30	-24.77	7.08	RL	haematopoietic_and_lymphoid_tissue	diffuse_large_B_cell_lymphoma	INTERMEDIATE		RL	haematopoietic_and_lymphoid_tissue	diffuse_large_B_cell_lymphoma	30	30	-24.77	7.08	INTERMEDIATE	2	11.82	12.49	-90.86	38.44	INTERMEDIATE	2
Englerin B	1	11.82	12.49	-90.86	38.44	RL	haematopoietic_and_lymphoid_tissue	diffuse_large_B_cell_lymphoma	INTERMEDIATE
Englerin A	2	30	30	14.26	10.51	RMUG-S	ovary	adenocarcinoma	REFRACTORY		RMUG-S	ovary	adenocarcinoma	30	30	14.26	10.51	REFRACTORY	1	30	30	2.82	7.3	REFRACTORY	1
Englerin B	1	30	30	2.82	7.3	RMUG-S	ovary	adenocarcinoma	REFRACTORY
Englerin A	2	24.37	29.63	-50.6	15.79	RPMI 8226	haematopoietic_and_lymphoid_tissue	plasma_cell_myeloma	INTERMEDIATE		RPMI 8226	haematopoietic_and_lymphoid_tissue	plasma_cell_myeloma	24.37	29.63	-50.6	15.79	INTERMEDIATE	2	30	16.9	-80.8	43	INTERMEDIATE	2
Englerin B	1	30	16.9	-80.8	43	RPMI 8226	haematopoietic_and_lymphoid_tissue	plasma_cell_myeloma	INTERMEDIATE
Englerin A	2	0.16	1.02	-60.37	128.06	RPMI-7951	skin	NS	SENSITIVE		RPMI-7951	skin	NS	0.16	1.02	-60.37	128.06	SENSITIVE	3	13.65	19.68	-60.36	38.85	INTERMEDIATE	2
Englerin B	1	13.65	19.68	-60.36	38.85	RPMI-7951	skin	NS	INTERMEDIATE
Englerin A	2	15.35	16.3	-80.48	36.28	RPMI-8402	haematopoietic_and_lymphoid_tissue	acute_lymphoblastic_T_cell_leukaemia	INTERMEDIATE		RPMI-8402	haematopoietic_and_lymphoid_tissue	acute_lymphoblastic_T_cell_leukaemia	15.35	16.3	-80.48	36.28	INTERMEDIATE	2	30	19.12	-61.1	70.19	INTERMEDIATE	2
Englerin B	1	30	19.12	-61.1	70.19	RPMI-8402	haematopoietic_and_lymphoid_tissue	acute_lymphoblastic_T_cell_leukaemia	INTERMEDIATE
Englerin A	2	30	30	-41.75	30.43	RS4;11	haematopoietic_and_lymphoid_tissue	acute_lymphoblastic_B_cell_leukaemia	INTERMEDIATE		RS4;11	haematopoietic_and_lymphoid_tissue	acute_lymphoblastic_B_cell_leukaemia	30	30	-41.75	30.43	INTERMEDIATE	2	17.95	17.95	-73.99	34.25	INTERMEDIATE	2
Englerin B	1	17.95	17.95	-73.99	34.25	RS4;11	haematopoietic_and_lymphoid_tissue	acute_lymphoblastic_B_cell_leukaemia	INTERMEDIATE
Englerin A	2	30	30	1.76	26.18	RT-112	urinary_tract	transitional_cell_carcinoma	REFRACTORY		RT-112	urinary_tract	transitional_cell_carcinoma	30	30	1.76	26.18	REFRACTORY	1	16.72	16.72	-78.07	66.59	INTERMEDIATE	2
Englerin B	1	16.72	16.72	-78.07	66.59	RT-112	urinary_tract	transitional_cell_carcinoma	INTERMEDIATE
Englerin A	2	30	30	7.81	6.37	RVH-421	skin	NS	REFRACTORY		RVH-421	skin	NS	30	30	7.81	6.37	REFRACTORY	1	11.63	30	-41.39	25.69	INTERMEDIATE	2
Englerin B	1	11.63	30	-41.39	25.69	RVH-421	skin	NS	INTERMEDIATE
Englerin A	2	30	30	4.55	1.26	SCaBER	urinary_tract	transitional_cell_carcinoma	REFRACTORY		SCaBER	urinary_tract	transitional_cell_carcinoma	30	30	4.55	1.26	REFRACTORY	1	12.87	30	-45.66	14.07	INTERMEDIATE	2
Englerin B	1	12.87	30	-45.66	14.07	SCaBER	urinary_tract	transitional_cell_carcinoma	INTERMEDIATE
Englerin A	2	30	30	-41.82	16.34	SEM	haematopoietic_and_lymphoid_tissue	acute_lymphoblastic_B_cell_leukaemia	INTERMEDIATE		SEM	haematopoietic_and_lymphoid_tissue	acute_lymphoblastic_B_cell_leukaemia	30	30	-41.82	16.34	INTERMEDIATE	2	30	14.21	-92.78	52.36	INTERMEDIATE	2
Englerin B	1	30	14.21	-92.78	52.36	SEM	haematopoietic_and_lymphoid_tissue	acute_lymphoblastic_B_cell_leukaemia	INTERMEDIATE
Englerin A	2	30	30	-38.76	22.28	Set-2	haematopoietic_and_lymphoid_tissue	essential_thrombocythaemia	INTERMEDIATE		Set-2	haematopoietic_and_lymphoid_tissue	essential_thrombocythaemia	30	30	-38.76	22.28	INTERMEDIATE	2	22.89	15.92	-70.32	53.05	INTERMEDIATE	2
Englerin B	1	22.89	15.92	-70.32	53.05	Set-2	haematopoietic_and_lymphoid_tissue	essential_thrombocythaemia	INTERMEDIATE
Englerin A	2	10.92	30	-26.16	8.37	SF-295	central_nervous_system	astrocytoma_Grade_IV	INTERMEDIATE		SF-295	central_nervous_system	astrocytoma_Grade_IV	10.92	30	-26.16	8.37	INTERMEDIATE	2	30	19.79	-86.95	32.36	INTERMEDIATE	2
Englerin B	1	30	19.79	-86.95	32.36	SF-295	central_nervous_system	astrocytoma_Grade_IV	INTERMEDIATE
Englerin A	2	0.06	0.11	-64.42	170.35	SF126	central_nervous_system	astrocytoma	SENSITIVE		SF126	central_nervous_system	astrocytoma	0.06	0.11	-64.42	170.35	SENSITIVE	3	12.32	23.21	-51.64	16.33	INTERMEDIATE	2
Englerin B	1	12.32	23.21	-51.64	16.33	SF126	central_nervous_system	astrocytoma	INTERMEDIATE
Englerin A	2	9.13	30	-23.94	11.97	SH-10-TC	stomach	NS	INTERMEDIATE		SH-10-TC	stomach	NS	9.13	30	-23.94	11.97	INTERMEDIATE	2	11.14	30	-43.59	15.1	INTERMEDIATE	2
Englerin B	1	11.14	30	-43.59	15.1	SH-10-TC	stomach	NS	INTERMEDIATE
Englerin A	2	30	30	-1.02	8.33	SH-4	skin	NS	REFRACTORY		SH-4	skin	NS	30	30	-1.02	8.33	REFRACTORY	1	30	30	-3.14	33.65	REFRACTORY	1
Englerin B	1	30	30	-3.14	33.65	SH-4	skin	NS	REFRACTORY
Englerin A	2	1.53	18.52	-52.45	80.73	SHP-77	lung	small_cell_carcinoma	SENSITIVE		SHP-77	lung	small_cell_carcinoma	1.53	18.52	-52.45	80.73	SENSITIVE	3	14.54	30	-35.78	31.6	INTERMEDIATE	2
Englerin B	1	14.54	30	-35.78	31.6	SHP-77	lung	small_cell_carcinoma	INTERMEDIATE
Englerin A	2	30	30	15.58	3.35	SJRH30	soft_tissue	NS	REFRACTORY		SJRH30	soft_tissue	NS	30	30	15.58	3.35	REFRACTORY	1	15.54	17.41	-72.1	51.08	INTERMEDIATE	2
Englerin B	1	15.54	17.41	-72.1	51.08	SJRH30	soft_tissue	NS	INTERMEDIATE
Englerin A	2	0.09	30	-43.09	106.05	SJSA-1	bone	NS	SENSITIVE		SJSA-1	bone	NS	0.09	30	-43.09	106.05	SENSITIVE	3	16.11	29.05	-50.82	16.2	INTERMEDIATE	2
Englerin B	1	16.11	29.05	-50.82	16.2	SJSA-1	bone	NS	INTERMEDIATE
Englerin A	2	30	30	0.16	15.2	SK-BR-3	breast	NS	REFRACTORY		SK-BR-3	breast	NS	30	30	0.16	15.2	REFRACTORY	1	30	30	-42.92	113.22	INTERMEDIATE	2
Englerin B	1	30	30	-42.92	113.22	SK-BR-3	breast	NS	INTERMEDIATE
Englerin A	2	30	30	3.93	3.21	SK-CO-1	large_intestine	adenocarcinoma	REFRACTORY		SK-CO-1	large_intestine	adenocarcinoma	30	30	3.93	3.21	REFRACTORY	1	11.58	17.82	-55.85	18.26	INTERMEDIATE	2
Englerin B	1	11.58	17.82	-55.85	18.26	SK-CO-1	large_intestine	adenocarcinoma	INTERMEDIATE
Englerin A	2	0.14	0.29	-65.76	145.43	SK-ES-1	bone	NS	SENSITIVE		SK-ES-1	bone	NS	0.14	0.29	-65.76	145.43	SENSITIVE	3	20.4	21.63	-73.28	20.21	INTERMEDIATE	2
Englerin B	1	20.4	21.63	-73.28	20.21	SK-ES-1	bone	NS	INTERMEDIATE
Englerin A	2	0.05	30	-46.96	126.47	SK-LMS-1	soft_tissue	NS	SENSITIVE		SK-LMS-1	soft_tissue	NS	0.05	30	-46.96	126.47	SENSITIVE	3	30	30	-47.74	30.68	INTERMEDIATE	2
Englerin B	1	30	30	-47.74	30.68	SK-LMS-1	soft_tissue	NS	INTERMEDIATE
Englerin A	2	30	30	0.12	15.28	SK-LU-1	lung	adenocarcinoma	REFRACTORY		SK-LU-1	lung	adenocarcinoma	30	30	0.12	15.28	REFRACTORY	1	30	30	-26.13	14.44	INTERMEDIATE	2
Englerin B	1	30	30	-26.13	14.44	SK-LU-1	lung	adenocarcinoma	INTERMEDIATE
Englerin A	2	30	30	-25.31	7.31	SK-MEL-1	skin	NS	INTERMEDIATE		SK-MEL-1	skin	NS	30	30	-25.31	7.31	INTERMEDIATE	2	30	19.56	-84.28	32.43	INTERMEDIATE	2
Englerin B	1	30	19.56	-84.28	32.43	SK-MEL-1	skin	NS	INTERMEDIATE
Englerin A	2	30	30	6.54	8.65	SK-MEL-2	skin	NS	REFRACTORY		SK-MEL-2	skin	NS	30	30	6.54	8.65	REFRACTORY	1	30	30	6.54	8.65	REFRACTORY	1
Englerin A	2	30	30	6.54	8.65	SK-MEL-2	(Empty)	(Empty)	REFRACTORY
Englerin B	1	30	30	5.8	1.02	SK-MEL-2	skin	NS	REFRACTORY		SK-MEL-2	skin	NS	30	30	5.8	1.02	REFRACTORY	1	30	30	5.8	1.02	REFRACTORY	1
Englerin B	1	30	30	5.8	1.02	SK-MEL-2	(Empty)	(Empty)	REFRACTORY
Englerin A	2	30	30	11.91	3.42	SK-MEL-24	skin	NS	REFRACTORY		SK-MEL-24	skin	NS	30	30	11.91	3.42	REFRACTORY	1	11.11	30	-43.01	33	INTERMEDIATE	2
Englerin B	1	11.11	30	-43.01	33	SK-MEL-24	skin	NS	INTERMEDIATE
Englerin B	1	30	30	-13.66	63.68	SK-MEL-3	skin	NS	REFRACTORY		SK-MEL-3	skin	NS	30	30	-13.66	63.68	REFRACTORY	1	11.3	30	-18.51	5.27	REFRACTORY	1
Englerin A	2	11.3	30	-18.51	5.27	SK-MEL-30	skin	NS	REFRACTORY
Englerin B	1	30	28.02	-50.55	109.54	SK-MEL-30	skin	NS	INTERMEDIATE		SK-MEL-30	skin	NS	30	28.02	-50.55	109.54	INTERMEDIATE	2	30	30	-33.74	30.43	INTERMEDIATE	2
Englerin A	2	30	30	-33.74	30.43	SK-MEL-5	skin	NS	INTERMEDIATE
Englerin B	1	30	30	-46.63	22.94	SK-MEL-5	skin	NS	INTERMEDIATE		SK-MEL-5	skin	NS	30	30	-46.63	22.94	INTERMEDIATE	2	30	30	-38.45	35.67	INTERMEDIATE	2
Englerin A	2	30	30	-38.45	35.67	SK-MES-1	lung	squamous_cell_carcinoma	INTERMEDIATE
Englerin B	1	25.01	26.47	-55.21	30.56	SK-MES-1	lung	squamous_cell_carcinoma	INTERMEDIATE		SK-MES-1	lung	squamous_cell_carcinoma	25.01	26.47	-55.21	30.56	INTERMEDIATE	2	30	30	8.73	0.16	REFRACTORY	1
Englerin A	2	30	30	8.73	0.16	SK-N-AS	autonomic_ganglia	NS	REFRACTORY
Englerin B	1	30	30	-34.64	91.35	SK-N-AS	autonomic_ganglia	NS	INTERMEDIATE		SK-N-AS	autonomic_ganglia	NS	30	30	-34.64	91.35	INTERMEDIATE	2	0.18	30	-21.01	46.16	INTERMEDIATE	2
Englerin A	2	0.18	30	-21.01	46.16	SK-N-BE(2)	autonomic_ganglia	NS	INTERMEDIATE
Englerin B	1	30	30	2.83	19.1	SK-N-BE(2)	autonomic_ganglia	NS	REFRACTORY		SK-N-BE(2)	autonomic_ganglia	NS	30	30	2.83	19.1	REFRACTORY	1	30	30	8.38	7.35	REFRACTORY	1
Englerin B	1	30	30	8.38	7.35	SK-N-DZ	autonomic_ganglia	NS	REFRACTORY
Englerin A	2	30	30	18.87	0	SK-N-FI	autonomic_ganglia	NS	REFRACTORY		SK-N-FI	autonomic_ganglia	NS	30	30	18.87	0	REFRACTORY	1	30	30	-8.91	42.7	REFRACTORY	1
Englerin B	1	30	30	-8.91	42.7	SK-N-FI	autonomic_ganglia	NS	REFRACTORY
Englerin A	2	30	30	-21.19	8.01	SK-N-SH	autonomic_ganglia	NS	INTERMEDIATE		SK-N-SH	autonomic_ganglia	NS	30	30	-21.19	8.01	INTERMEDIATE	2	7.74	30	-36.51	19.83	INTERMEDIATE	2
Englerin B	1	7.74	30	-36.51	19.83	SK-N-SH	autonomic_ganglia	NS	INTERMEDIATE
Englerin A	2	30	30	-7.89	1.12	SK-OV-3	ovary	adenocarcinoma	REFRACTORY		SK-OV-3	ovary	adenocarcinoma	30	30	-7.89	1.12	REFRACTORY	1	30	30	-2.48	15.78	REFRACTORY	1
Englerin B	1	30	30	-2.48	15.78	SK-OV-3	ovary	adenocarcinoma	REFRACTORY
Englerin A	2	14.18	30	-15.73	3.49	SK-UT-1	soft_tissue	NS	REFRACTORY		SK-UT-1	soft_tissue	NS	14.18	30	-15.73	3.49	REFRACTORY	1	30	30	-47.86	43.67	INTERMEDIATE	2
Englerin B	1	30	30	-47.86	43.67	SK-UT-1	soft_tissue	NS	INTERMEDIATE
Englerin A	2	30	30	-15.7	3.49	SKM-1	haematopoietic_and_lymphoid_tissue	acute_myeloid_leukaemia	REFRACTORY		SKM-1	haematopoietic_and_lymphoid_tissue	acute_myeloid_leukaemia	30	30	-15.7	3.49	REFRACTORY	1	24.54	21.09	-61.06	38.61	INTERMEDIATE	2
Englerin B	1	24.54	21.09	-61.06	38.61	SKM-1	haematopoietic_and_lymphoid_tissue	acute_myeloid_leukaemia	INTERMEDIATE
Englerin A	2	0.25	30	-36.34	70.94	SNB-19	central_nervous_system	astrocytoma_Grade_IV	INTERMEDIATE		SNB-19	central_nervous_system	astrocytoma_Grade_IV	0.25	30	-36.34	70.94	INTERMEDIATE	2	30	30	-38.66	46.12	INTERMEDIATE	2
Englerin B	1	30	30	-38.66	46.12	SNB-19	central_nervous_system	astrocytoma_Grade_IV	INTERMEDIATE
Englerin A	2	26.14	30	-20.77	4.53	SNG-M	endometrium	adenocarcinoma	INTERMEDIATE		SNG-M	endometrium	adenocarcinoma	26.14	30	-20.77	4.53	INTERMEDIATE	2	30	30	-34.56	18.36	INTERMEDIATE	2
Englerin B	1	30	30	-34.56	18.36	SNG-M	endometrium	adenocarcinoma	INTERMEDIATE
Englerin A	2	30	30	0.77	35.49	SNU-1	stomach	undifferentiated_adenocarcinoma	REFRACTORY		SNU-1	stomach	undifferentiated_adenocarcinoma	30	30	0.77	35.49	REFRACTORY	1	12.09	30	-40.73	12.42	INTERMEDIATE	2
Englerin B	1	12.09	30	-40.73	12.42	SNU-1	stomach	undifferentiated_adenocarcinoma	INTERMEDIATE
Englerin A	2	30	30	2.83	27.2	SNU-1079	biliary_tract	NS	REFRACTORY		SNU-1079	biliary_tract	NS	30	30	2.83	27.2	REFRACTORY	1	25.71	25.71	-58.5	17.2	INTERMEDIATE	2
Englerin B	1	25.71	25.71	-58.5	17.2	SNU-1079	biliary_tract	NS	INTERMEDIATE
Englerin B	1	27.21	30	-38.35	11.44	SNU-119	ovary	adenocarcinoma	INTERMEDIATE		SNU-119	ovary	adenocarcinoma	27.21	30	-38.35	11.44	INTERMEDIATE	2	30	30	-43.44	8.76	INTERMEDIATE	2
Englerin A	2	30	30	-43.44	8.76	SNU-16	stomach	undifferentiated_adenocarcinoma	INTERMEDIATE
Englerin B	1	13.49	14.1	-92.26	45.05	SNU-16	stomach	undifferentiated_adenocarcinoma	INTERMEDIATE		SNU-16	stomach	undifferentiated_adenocarcinoma	13.49	14.1	-92.26	45.05	INTERMEDIATE	2	0.12	0.44	-54.78	123.83	SENSITIVE	3
Englerin A	2	0.12	0.44	-54.78	123.83	SNU-182	liver	hepatocellular_carcinoma	SENSITIVE
Englerin B	1	30	30	-47.55	33.88	SNU-182	liver	hepatocellular_carcinoma	INTERMEDIATE		SNU-182	liver	hepatocellular_carcinoma	30	30	-47.55	33.88	INTERMEDIATE	2	30	30	4.41	18.89	REFRACTORY	1
Englerin A	2	30	30	4.41	18.89	SNU-216	stomach	NS	REFRACTORY
Englerin B	1	30	30	-38.81	13.08	SNU-216	stomach	NS	INTERMEDIATE		SNU-216	stomach	NS	30	30	-38.81	13.08	INTERMEDIATE	2	0.41	30	-45.76	98.79	SENSITIVE	3
Englerin A	2	0.41	30	-45.76	98.79	SNU-449	liver	hepatocellular_carcinoma	SENSITIVE
Englerin B	1	30	19.12	-65.86	71.96	SNU-449	liver	hepatocellular_carcinoma	INTERMEDIATE		SNU-449	liver	hepatocellular_carcinoma	30	19.12	-65.86	71.96	INTERMEDIATE	2	4.58	30	-30.24	36.14	INTERMEDIATE	2
Englerin A	2	4.58	30	-30.24	36.14	SNU-475	liver	hepatocellular_carcinoma	INTERMEDIATE
Englerin B	1	12.92	30	-46.9	32.78	SNU-475	liver	hepatocellular_carcinoma	INTERMEDIATE		SNU-475	liver	hepatocellular_carcinoma	12.92	30	-46.9	32.78	INTERMEDIATE	2	30	30	-8.4	45.6	REFRACTORY	1
Englerin A	2	30	30	-8.4	45.6	SNU-626	central_nervous_system	astrocytoma_Grade_IV	REFRACTORY
Englerin B	1	30	30	-39.96	35.65	SNU-626	central_nervous_system	astrocytoma_Grade_IV	INTERMEDIATE		SNU-626	central_nervous_system	astrocytoma_Grade_IV	30	30	-39.96	35.65	INTERMEDIATE	2	30	30	1.41	10.98	REFRACTORY	1
Englerin A	2	30	30	1.41	10.98	SNU-738	central_nervous_system	oligodendroglioma	REFRACTORY
Englerin B	1	30	30	-11.21	58.38	SNU-738	central_nervous_system	oligodendroglioma	REFRACTORY		SNU-738	central_nervous_system	oligodendroglioma	30	30	-11.21	58.38	REFRACTORY	1	27.3	27.3	-56.36	12.07	INTERMEDIATE	2
Englerin B	1	27.3	27.3	-56.36	12.07	SNU-878	liver	hepatocellular_carcinoma	INTERMEDIATE
Englerin A	2	30	30	-40.98	35.21	SNU-C1	large_intestine	adenocarcinoma	INTERMEDIATE		SNU-C1	large_intestine	adenocarcinoma	30	30	-40.98	35.21	INTERMEDIATE	2	14.84	30	-44.63	40.33	INTERMEDIATE	2
Englerin B	1	14.84	30	-44.63	40.33	SNU-C1	large_intestine	adenocarcinoma	INTERMEDIATE
Englerin B	1	30	30	-48.42	45.53	SNU-C5	large_intestine	adenocarcinoma	INTERMEDIATE		SNU-C5	large_intestine	adenocarcinoma	30	30	-48.42	45.53	INTERMEDIATE	2	30	30	-10.34	57.98	REFRACTORY	1
Englerin A	2	30	30	-10.34	57.98	SR-786	haematopoietic_and_lymphoid_tissue	anaplastic_large_cell_lymphoma	REFRACTORY
Englerin B	1	30	30	-45.46	108.24	SR-786	haematopoietic_and_lymphoid_tissue	anaplastic_large_cell_lymphoma	INTERMEDIATE		SR-786	haematopoietic_and_lymphoid_tissue	anaplastic_large_cell_lymphoma	30	30	-45.46	108.24	INTERMEDIATE	2	13.52	13.52	-92.07	53.27	INTERMEDIATE	2
Englerin B	1	13.52	13.52	-92.07	53.27	ST486	haematopoietic_and_lymphoid_tissue	Burkitt_lymphoma	INTERMEDIATE
Englerin A	2	30	30	-18.29	9.96	SU-DHL-10	haematopoietic_and_lymphoid_tissue	diffuse_large_B_cell_lymphoma	REFRACTORY		SU-DHL-10	haematopoietic_and_lymphoid_tissue	diffuse_large_B_cell_lymphoma	30	30	-18.29	9.96	REFRACTORY	1	30	18.54	-65.49	44.68	INTERMEDIATE	2
Englerin B	1	30	18.54	-65.49	44.68	SU-DHL-10	haematopoietic_and_lymphoid_tissue	diffuse_large_B_cell_lymphoma	INTERMEDIATE
Englerin A	2	30	30	-31.43	6.2	SU-DHL-4	haematopoietic_and_lymphoid_tissue	diffuse_large_B_cell_lymphoma	INTERMEDIATE		SU-DHL-4	haematopoietic_and_lymphoid_tissue	diffuse_large_B_cell_lymphoma	30	30	-31.43	6.2	INTERMEDIATE	2	20.46	20.46	-71.62	38.45	INTERMEDIATE	2
Englerin B	1	20.46	20.46	-71.62	38.45	SU-DHL-4	haematopoietic_and_lymphoid_tissue	diffuse_large_B_cell_lymphoma	INTERMEDIATE
Englerin B	1	14.67	14.67	-80.85	45.11	SU-DHL-5	haematopoietic_and_lymphoid_tissue	diffuse_large_B_cell_lymphoma	INTERMEDIATE		SU-DHL-5	haematopoietic_and_lymphoid_tissue	diffuse_large_B_cell_lymphoma	14.67	14.67	-80.85	45.11	INTERMEDIATE	2	20.25	20.25	-63.69	31.33	INTERMEDIATE	2
Englerin A	2	20.25	20.25	-63.69	31.33	SU-DHL-8	haematopoietic_and_lymphoid_tissue	diffuse_large_B_cell_lymphoma	INTERMEDIATE
Englerin B	1	13.24	14.59	-82.38	24.19	SU-DHL-8	haematopoietic_and_lymphoid_tissue	diffuse_large_B_cell_lymphoma	INTERMEDIATE		SU-DHL-8	haematopoietic_and_lymphoid_tissue	diffuse_large_B_cell_lymphoma	13.24	14.59	-82.38	24.19	INTERMEDIATE	2	30	30	-24.59	15.63	INTERMEDIATE	2
Englerin A	2	30	30	-24.59	15.63	SUM-52	breast	NS	INTERMEDIATE
Englerin B	1	30	30	-47.91	9.58	SUM-52	breast	NS	INTERMEDIATE		SUM-52	breast	NS	30	30	-47.91	9.58	INTERMEDIATE	2	30	30	9.93	4.22	REFRACTORY	1
Englerin A	2	30	30	9.93	4.22	SUM52PE	breast	NS	REFRACTORY
Englerin B	1	30	30	-28.85	18.69	SUM52PE	breast	NS	INTERMEDIATE		SUM52PE	breast	NS	30	30	-28.85	18.69	INTERMEDIATE	2	13.51	13.51	-97.31	52.1	INTERMEDIATE	2
Englerin A	2	13.51	13.51	-97.31	52.1	SUP-M2	haematopoietic_and_lymphoid_tissue	anaplastic_large_cell_lymphoma	INTERMEDIATE
Englerin B	1	18.17	18.17	-87.2	28.78	SUP-M2	haematopoietic_and_lymphoid_tissue	anaplastic_large_cell_lymphoma	INTERMEDIATE		SUP-M2	haematopoietic_and_lymphoid_tissue	anaplastic_large_cell_lymphoma	18.17	18.17	-87.2	28.78	INTERMEDIATE	2	1.94	30	-35.15	50.46	INTERMEDIATE	2
Englerin A	2	1.94	30	-35.15	50.46	SW 1088	central_nervous_system	NS	INTERMEDIATE
Englerin B	1	2.41	30	-39.35	57.04	SW 1088	central_nervous_system	NS	INTERMEDIATE		SW 1088	central_nervous_system	NS	2.41	30	-39.35	57.04	INTERMEDIATE	2	30	30	-6.95	1.88	REFRACTORY	1
Englerin A	2	30	30	-6.95	1.88	SW 1271	lung	small_cell_carcinoma	REFRACTORY
Englerin B	1	30	30	-47.08	115.89	SW 1271	lung	small_cell_carcinoma	INTERMEDIATE		SW 1271	lung	small_cell_carcinoma	30	30	-47.08	115.89	INTERMEDIATE	2	30	30	-32.4	13.84	INTERMEDIATE	2
Englerin A	2	30	30	-32.4	13.84	SW 1353	bone	NS	INTERMEDIATE
Englerin B	1	15.25	30	-34.39	35.9	SW 1353	bone	NS	INTERMEDIATE		SW 1353	bone	NS	15.25	30	-34.39	35.9	INTERMEDIATE	2	30	30	-3.85	22.44	REFRACTORY	1
Englerin A	2	30	30	-3.85	22.44	SW 1573	lung	squamous_cell_carcinoma	REFRACTORY
Englerin B	1	30	30	-9.25	47.86	SW 1573	lung	squamous_cell_carcinoma	REFRACTORY		SW 1573	lung	squamous_cell_carcinoma	30	30	-9.25	47.86	REFRACTORY	1	0.05	0.2	-52.37	139.09	SENSITIVE	3
Englerin A	2	0.05	0.2	-52.37	139.09	SW 1783	central_nervous_system	astrocytoma_Grade_III	SENSITIVE
Englerin B	1	30	30	-42.77	20.67	SW 1783	central_nervous_system	astrocytoma_Grade_III	INTERMEDIATE		SW 1783	central_nervous_system	astrocytoma_Grade_III	30	30	-42.77	20.67	INTERMEDIATE	2	9.85	30	-22.6	8.9	INTERMEDIATE	2
Englerin A	2	9.85	30	-22.6	8.9	SW 1990	pancreas	ductal_carcinoma	INTERMEDIATE
Englerin B	1	30	30	-47.9	26.12	SW 1990	pancreas	ductal_carcinoma	INTERMEDIATE		SW 1990	pancreas	ductal_carcinoma	30	30	-47.9	26.12	INTERMEDIATE	2	30	30	-19.39	6.64	REFRACTORY	1
Englerin A	2	30	30	-19.39	6.64	SW1417	large_intestine	adenocarcinoma	REFRACTORY
Englerin B	1	26.05	26.05	-56.28	21.32	SW1417	large_intestine	adenocarcinoma	INTERMEDIATE		SW1417	large_intestine	adenocarcinoma	26.05	26.05	-56.28	21.32	INTERMEDIATE	2	30	30	-23.35	16.17	INTERMEDIATE	2
Englerin A	2	30	30	-23.35	16.17	SW48	large_intestine	adenocarcinoma	INTERMEDIATE
Englerin B	1	29	29	-50.84	28.7	SW48	large_intestine	adenocarcinoma	INTERMEDIATE		SW48	large_intestine	adenocarcinoma	29	29	-50.84	28.7	INTERMEDIATE	2	12.5	30	-37.13	21.03	INTERMEDIATE	2
Englerin A	2	12.5	30	-37.13	21.03	SW480	large_intestine	adenocarcinoma	INTERMEDIATE
Englerin B	1	8.92	30	-46.99	48.75	SW480	large_intestine	adenocarcinoma	INTERMEDIATE		SW480	large_intestine	adenocarcinoma	8.92	30	-46.99	48.75	INTERMEDIATE	2	30	30	1.88	10.25	REFRACTORY	1
Englerin A	2	30	30	1.88	10.25	SW620	large_intestine	adenocarcinoma	REFRACTORY
Englerin B	1	11.9	12.81	-83.79	42.72	SW620	large_intestine	adenocarcinoma	INTERMEDIATE		SW620	large_intestine	adenocarcinoma	11.9	12.81	-83.79	42.72	INTERMEDIATE	2	30	30	9.59	15.47	REFRACTORY	1
Englerin A	2	30	30	9.59	15.47	SW837	large_intestine	adenocarcinoma	REFRACTORY
Englerin B	1	30	30	-33.56	20.36	SW837	large_intestine	adenocarcinoma	INTERMEDIATE		SW837	large_intestine	adenocarcinoma	30	30	-33.56	20.36	INTERMEDIATE	2	30	30	-25.89	18.25	INTERMEDIATE	2
Englerin A	2	30	30	-25.89	18.25	SW948	large_intestine	adenocarcinoma	INTERMEDIATE
Englerin B	1	30	30	18.53	18.41	SW948	large_intestine	adenocarcinoma	REFRACTORY		SW948	large_intestine	adenocarcinoma	30	30	18.53	18.41	REFRACTORY	1	30	30	18.97	11.7	REFRACTORY	1
Englerin A	2	30	30	18.97	11.7	T-47D	breast	ductal_carcinoma	REFRACTORY
Englerin B	1	30	30	-42.63	61.93	T-47D	breast	ductal_carcinoma	INTERMEDIATE		T-47D	breast	ductal_carcinoma	30	30	-42.63	61.93	INTERMEDIATE	2	30	30	15.28	2.78	REFRACTORY	1
Englerin A	2	30	30	15.28	2.78	T24	urinary_tract	transitional_cell_carcinoma	REFRACTORY
Englerin B	1	5	30	-35.08	30.61	T24	urinary_tract	transitional_cell_carcinoma	INTERMEDIATE		T24	urinary_tract	transitional_cell_carcinoma	5	30	-35.08	30.61	INTERMEDIATE	2	30	30	2.53	22.57	REFRACTORY	1
Englerin A	2	30	30	2.53	22.57	T778	soft_tissue	well_differentiated	REFRACTORY
Englerin B	1	30	30	-31.23	40.16	T778	soft_tissue	well_differentiated	INTERMEDIATE		T778	soft_tissue	well_differentiated	30	30	-31.23	40.16	INTERMEDIATE	2	8.03	30	-46.19	25.21	INTERMEDIATE	2
Englerin A	2	8.03	30	-46.19	25.21	T84	large_intestine	adenocarcinoma	INTERMEDIATE
Englerin B	1	9.52	28.29	-50.5	33.4	T84	large_intestine	adenocarcinoma	INTERMEDIATE		T84	large_intestine	adenocarcinoma	9.52	28.29	-50.5	33.4	INTERMEDIATE	2	10.36	30	-18.87	6.33	REFRACTORY	1
Englerin A	2	10.36	30	-18.87	6.33	T98G	central_nervous_system	astrocytoma_Grade_IV	REFRACTORY
Englerin B	1	30	30	-38.16	28.89	T98G	central_nervous_system	astrocytoma_Grade_IV	INTERMEDIATE		T98G	central_nervous_system	astrocytoma_Grade_IV	30	30	-38.16	28.89	INTERMEDIATE	2	0.05	0.05	-90.7	248.42	SENSITIVE	3
Englerin A	2	0.05	0.05	-90.7	248.42	TC-71	bone	NS	SENSITIVE
Englerin B	1	30	25.16	-61.62	32.45	TC-71	bone	NS	INTERMEDIATE		TC-71	bone	NS	30	25.16	-61.62	32.45	INTERMEDIATE	2	11.68	30	-44.85	14.13	INTERMEDIATE	2
Englerin A	2	11.68	30	-44.85	14.13	TE 617.T	soft_tissue	NS	INTERMEDIATE
Englerin B	1	11.91	16.48	-60.33	23.8	TE 617.T	soft_tissue	NS	INTERMEDIATE		TE 617.T	soft_tissue	NS	11.91	16.48	-60.33	23.8	INTERMEDIATE	2	30	30	-31.24	20.98	INTERMEDIATE	2
Englerin A	2	30	30	-31.24	20.98	TE-1	oesophagus	squamous_cell_carcinoma	INTERMEDIATE
Englerin B	1	16.49	18.9	-69.66	42.14	TE-1	oesophagus	squamous_cell_carcinoma	INTERMEDIATE		TE-1	oesophagus	squamous_cell_carcinoma	16.49	18.9	-69.66	42.14	INTERMEDIATE	2	30	30	-22.39	4.78	INTERMEDIATE	2
Englerin A	2	30	30	-22.39	4.78	TE-10	oesophagus	squamous_cell_carcinoma	INTERMEDIATE
Englerin B	1	30	30	-31.79	20.84	TE-10	oesophagus	squamous_cell_carcinoma	INTERMEDIATE		TE-10	oesophagus	squamous_cell_carcinoma	30	30	-31.79	20.84	INTERMEDIATE	2	22.89	30	-45.5	19.11	INTERMEDIATE	2
Englerin A	2	22.89	30	-45.5	19.11	TE-11	oesophagus	squamous_cell_carcinoma	INTERMEDIATE
Englerin B	1	13.54	13.7	-80.05	38.6	TE-11	oesophagus	squamous_cell_carcinoma	INTERMEDIATE		TE-11	oesophagus	squamous_cell_carcinoma	13.54	13.7	-80.05	38.6	INTERMEDIATE	2	9.2	30	-48.74	24.76	INTERMEDIATE	2
Englerin A	2	9.2	30	-48.74	24.76	TE-15	oesophagus	squamous_cell_carcinoma	INTERMEDIATE
Englerin B	1	26.02	26.02	-57	18.14	TE-15	oesophagus	squamous_cell_carcinoma	INTERMEDIATE		TE-15	oesophagus	squamous_cell_carcinoma	26.02	26.02	-57	18.14	INTERMEDIATE	2	1.43	30	-43.41	56.02	SENSITIVE	3
Englerin A	2	1.43	30	-43.41	56.02	TE-4	oesophagus	squamous_cell_carcinoma	SENSITIVE
Englerin A	2	30	30	-20.85	7.99	TE-5	oesophagus	squamous_cell_carcinoma	INTERMEDIATE		TE-5	oesophagus	squamous_cell_carcinoma	30	30	-20.85	7.99	INTERMEDIATE	2	30	29.59	-50.48	27.7	INTERMEDIATE	2
Englerin B	1	30	29.59	-50.48	27.7	TE-5	oesophagus	squamous_cell_carcinoma	INTERMEDIATE
Englerin A	2	30	30	-42.09	18.99	TE-6	oesophagus	squamous_cell_carcinoma	INTERMEDIATE		TE-6	oesophagus	squamous_cell_carcinoma	30	30	-42.09	18.99	INTERMEDIATE	2	30	23.76	-58.01	39.02	INTERMEDIATE	2
Englerin B	1	30	23.76	-58.01	39.02	TE-6	oesophagus	squamous_cell_carcinoma	INTERMEDIATE
Englerin A	2	30	30	-23.66	5.54	TEN	endometrium	clear_cell_carcinoma	INTERMEDIATE		TEN	endometrium	clear_cell_carcinoma	30	30	-23.66	5.54	INTERMEDIATE	2	13.1	30	-39.54	11.94	INTERMEDIATE	2
Englerin B	1	13.1	30	-39.54	11.94	TEN	endometrium	clear_cell_carcinoma	INTERMEDIATE
Englerin A	2	30	30	-16.37	5.04	TF-1	haematopoietic_and_lymphoid_tissue	acute_myeloid_leukaemia	REFRACTORY		TF-1	haematopoietic_and_lymphoid_tissue	acute_myeloid_leukaemia	30	30	-16.37	5.04	REFRACTORY	1	30	16.71	-82.44	37.19	INTERMEDIATE	2
Englerin B	1	30	16.71	-82.44	37.19	TF-1	haematopoietic_and_lymphoid_tissue	acute_myeloid_leukaemia	INTERMEDIATE
Englerin A	2	30	30	-30.33	12.53	THP-1	haematopoietic_and_lymphoid_tissue	acute_myeloid_leukaemia	INTERMEDIATE		THP-1	haematopoietic_and_lymphoid_tissue	acute_myeloid_leukaemia	30	30	-30.33	12.53	INTERMEDIATE	2	30	17.94	-58.83	72.35	INTERMEDIATE	2
Englerin B	1	30	17.94	-58.83	72.35	THP-1	haematopoietic_and_lymphoid_tissue	acute_myeloid_leukaemia	INTERMEDIATE
Englerin A	2	30	30	-42.05	27.29	TOV-112D	ovary	endometrioid_carcinoma	INTERMEDIATE		TOV-112D	ovary	endometrioid_carcinoma	30	30	-42.05	27.29	INTERMEDIATE	2	21.5	19.54	-74.35	27.12	INTERMEDIATE	2
Englerin B	1	21.5	19.54	-74.35	27.12	TOV-112D	ovary	endometrioid_carcinoma	INTERMEDIATE
Englerin A	2	0.07	0.27	-56.35	141.58	TOV-21G	ovary	clear_cell_carcinoma	SENSITIVE		TOV-21G	ovary	clear_cell_carcinoma	0.07	0.27	-56.35	141.58	SENSITIVE	3	30	21.84	-60.59	52.76	INTERMEDIATE	2
Englerin B	1	30	21.84	-60.59	52.76	TOV-21G	ovary	clear_cell_carcinoma	INTERMEDIATE
Englerin A	2	0.04	0.05	-71.31	198.43	TT2609-C02	thyroid	follicular_carcinoma	SENSITIVE		TT2609-C02	thyroid	follicular_carcinoma	0.04	0.05	-71.31	198.43	SENSITIVE	3	14.62	22.34	-58.54	22.23	INTERMEDIATE	2
Englerin B	1	14.62	22.34	-58.54	22.23	TT2609-C02	thyroid	follicular_carcinoma	INTERMEDIATE
Englerin A	2	5.13	30	-17.1	11.06	U-118 MG	central_nervous_system	astrocytoma	INTERMEDIATE		U-118 MG	central_nervous_system	astrocytoma	5.13	30	-17.1	11.06	INTERMEDIATE	2	30	30	-38.77	17.9	INTERMEDIATE	2
Englerin B	1	30	30	-38.77	17.9	U-118 MG	central_nervous_system	astrocytoma	INTERMEDIATE
Englerin A	2	30	30	-20.5	10.6	U-251 MG	central_nervous_system	astrocytoma	INTERMEDIATE		U-251 MG	central_nervous_system	astrocytoma	30	30	-20.5	10.6	INTERMEDIATE	2	30	30	-31.64	34.78	INTERMEDIATE	2
Englerin B	1	30	30	-31.64	34.78	U-251 MG	central_nervous_system	astrocytoma	INTERMEDIATE
Englerin A	2	30	24.26	-62.02	24.43	U-937	haematopoietic_and_lymphoid_tissue	malignant_histiocytosis	INTERMEDIATE		U-937	haematopoietic_and_lymphoid_tissue	malignant_histiocytosis	30	24.26	-62.02	24.43	INTERMEDIATE	2	30	14.55	-82.46	49.13	INTERMEDIATE	2
Englerin B	1	30	14.55	-82.46	49.13	U-937	haematopoietic_and_lymphoid_tissue	malignant_histiocytosis	INTERMEDIATE
Englerin A	2	0.07	0.09	-87.56	220.88	U266B1	haematopoietic_and_lymphoid_tissue	plasma_cell_myeloma	SENSITIVE		U266B1	haematopoietic_and_lymphoid_tissue	plasma_cell_myeloma	0.07	0.09	-87.56	220.88	SENSITIVE	3	16	30	-42.3	13.19	INTERMEDIATE	2
Englerin B	1	16	30	-42.3	13.19	U266B1	haematopoietic_and_lymphoid_tissue	plasma_cell_myeloma	INTERMEDIATE
Englerin A	2	30	30	-6.31	0.66	UACC-257	skin	NS	REFRACTORY		UACC-257	skin	NS	30	30	-6.31	0.66	REFRACTORY	1	30	19.75	-80.26	31.33	INTERMEDIATE	2
Englerin B	1	30	19.75	-80.26	31.33	UACC-257	skin	NS	INTERMEDIATE
Englerin A	2	30	30	-18.75	6.64	UACC-62	skin	NS	REFRACTORY		UACC-62	skin	NS	30	30	-18.75	6.64	REFRACTORY	1	30	30	-44.29	41.15	INTERMEDIATE	2
Englerin B	1	30	30	-44.29	41.15	UACC-62	skin	NS	INTERMEDIATE
Englerin A	2	30	30	-26.21	20.81	UM-UC-3	urinary_tract	transitional_cell_carcinoma	INTERMEDIATE		UM-UC-3	urinary_tract	transitional_cell_carcinoma	30	30	-26.21	20.81	INTERMEDIATE	2	30	25.62	-54.71	37.41	INTERMEDIATE	2
Englerin B	1	30	25.62	-54.71	37.41	UM-UC-3	urinary_tract	transitional_cell_carcinoma	INTERMEDIATE
Englerin A	2	9.07	30	-37.73	19.22	VM-CUB1	urinary_tract	transitional_cell_carcinoma	INTERMEDIATE		VM-CUB1	urinary_tract	transitional_cell_carcinoma	9.07	30	-37.73	19.22	INTERMEDIATE	2	30	18.85	-58.31	96.55	INTERMEDIATE	2
Englerin B	1	30	18.85	-58.31	96.55	VM-CUB1	urinary_tract	transitional_cell_carcinoma	INTERMEDIATE
Englerin B	1	30	30	-25.65	10.22	VMRC-RCW	kidney	renal_cell_carcinoma	INTERMEDIATE		VMRC-RCW	kidney	renal_cell_carcinoma	30	30	-25.65	10.22	INTERMEDIATE	2	30	30	-42.27	70.17	INTERMEDIATE	2
Englerin A	2	30	30	-42.27	70.17	VMRC-RCZ	kidney	renal_cell_carcinoma	INTERMEDIATE
Englerin B	1	30	30	-46.92	26.25	VMRC-RCZ	kidney	renal_cell_carcinoma	INTERMEDIATE		VMRC-RCZ	kidney	renal_cell_carcinoma	30	30	-46.92	26.25	INTERMEDIATE	2	30	30	-15.29	73.29	REFRACTORY	1
Englerin B	1	30	30	-15.29	73.29	WM-115	skin	NS	REFRACTORY
Englerin A	2	9.59	30	-24.3	9.71	WM-266-4	skin	NS	INTERMEDIATE		WM-266-4	skin	NS	9.59	30	-24.3	9.71	INTERMEDIATE	2	30	30	-38.36	31.57	INTERMEDIATE	2
Englerin B	1	30	30	-38.36	31.57	WM-266-4	skin	NS	INTERMEDIATE
Englerin A	2	9.04	30	-19.94	11.05	WM-793	skin	NS	INTERMEDIATE		WM-793	skin	NS	9.04	30	-19.94	11.05	INTERMEDIATE	2	30	30	-46.79	26.94	INTERMEDIATE	2
Englerin B	1	30	30	-46.79	26.94	WM-793	skin	NS	INTERMEDIATE
Englerin A	2	30	30	17.08	0.24	WM-88	skin	NS	REFRACTORY		WM-88	skin	NS	30	30	17.08	0.24	REFRACTORY	1	30	30	-34.98	55.16	INTERMEDIATE	2
Englerin B	1	30	30	-34.98	55.16	WM-88	skin	NS	INTERMEDIATE
Englerin A	2	10.36	30	-24.81	11.99	WM-983B	skin	NS	INTERMEDIATE		WM-983B	skin	NS	10.36	30	-24.81	11.99	INTERMEDIATE	2	30	30	-43.12	63.66	INTERMEDIATE	2
Englerin B	1	30	30	-43.12	63.66	WM-983B	skin	NS	INTERMEDIATE
Englerin A	2	10.99	30	-34.69	18.07	WM1799	skin	NS	INTERMEDIATE		WM1799	skin	NS	10.99	30	-34.69	18.07	INTERMEDIATE	2	30	30	-38.05	44.8	INTERMEDIATE	2
Englerin B	1	30	30	-38.05	44.8	WM1799	skin	NS	INTERMEDIATE
Englerin A	2	0.03	0.04	-78.4	229.61	WS1	skin	(Empty)	SENSITIVE		WS1	skin	(Empty)	0.03	0.04	-78.4	229.61	SENSITIVE	3	30	30	-26.6	21.77	INTERMEDIATE	2
Englerin B	1	30	30	-26.6	21.77	WS1	skin	(Empty)	INTERMEDIATE
Englerin A	2	30	30	-46.35	41.6	WSU-DLCL2	haematopoietic_and_lymphoid_tissue	diffuse_large_B_cell_lymphoma	INTERMEDIATE		WSU-DLCL2	haematopoietic_and_lymphoid_tissue	diffuse_large_B_cell_lymphoma	30	30	-46.35	41.6	INTERMEDIATE	2	14.19	14.19	-92.11	47.3	INTERMEDIATE	2
Englerin B	1	14.19	14.19	-92.11	47.3	WSU-DLCL2	haematopoietic_and_lymphoid_tissue	diffuse_large_B_cell_lymphoma	INTERMEDIATE
Englerin A	2	30	30	7.67	4.06	YAPC	pancreas	NS	REFRACTORY		YAPC	pancreas	NS	30	30	7.67	4.06	REFRACTORY	1	30	30	-44.67	25.5	INTERMEDIATE	2
Englerin B	1	30	30	-44.67	25.5	YAPC	pancreas	NS	INTERMEDIATE
Englerin A	2	30	30	6.16	9.47	YKG1	central_nervous_system	astrocytoma_Grade_IV	REFRACTORY		YKG1	central_nervous_system	astrocytoma_Grade_IV	30	30	6.16	9.47	REFRACTORY	1	30	30	-20.02	26.45	INTERMEDIATE	2
Englerin B	1	30	30	-20.02	26.45	YKG1	central_nervous_system	astrocytoma_Grade_IV	INTERMEDIATE
Englerin A	2	30	30	-44.49	12.62	YMB-1	breast	NS	INTERMEDIATE		YMB-1	breast	NS	30	30	-44.49	12.62	INTERMEDIATE	2	20.99	20.99	-63.02	29.44	INTERMEDIATE	2
Englerin B	1	20.99	20.99	-63.02	29.44	YMB-1	breast	NS	INTERMEDIATE
Englerin A	2	30	30	-42.39	11.34	Z-138	haematopoietic_and_lymphoid_tissue	mantle_cell_lymphoma	INTERMEDIATE		Z-138	haematopoietic_and_lymphoid_tissue	mantle_cell_lymphoma	30	30	-42.39	11.34	INTERMEDIATE	2	30	15.22	-65.74	90.79	INTERMEDIATE	2
Englerin B	1	30	15.22	-65.74	90.79	Z-138	haematopoietic_and_lymphoid_tissue	mantle_cell_lymphoma	INTERMEDIATE
Englerin B	1	12.93	21.12	-53.16	42.06	ZR-75-1	breast	ductal_carcinoma	INTERMEDIATE		ZR-75-1	breast	ductal_carcinoma	12.93	21.12	-53.16	42.06	INTERMEDIATE	2	30	30	-23.57	9.52	INTERMEDIATE	2
Englerin A	2	30	30	-23.57	9.52	ZR-75-30	breast	ductal_carcinoma	INTERMEDIATE
Englerin B	1	29.74	30	-46.93	30.23	ZR-75-30	breast	ductal_carcinoma	INTERMEDIATE		ZR-75-30	breast	ductal_carcinoma	29.74	30	-46.93	30.23	INTERMEDIATE	2	0	0	0	0	0	2

## Sheet: Englerin A&B
COMPOUND	Compound Activity (1-inactive;2-active)	Inflection Point	Crossing Point	AMAX	ACTIVITY_AREA	Cell Line	PRIMARY_SITE	HIST_SUBTYPE1	RESPONSE
Englerin A	2	0.04	0.05	-71.31	198.43	TT2609-C02	thyroid	follicular_carcinoma	SENSITIVE						Sensitive- Amax <40, inflection point <2
Englerin A	2	23.21	30	-35.81	11.49	HCC1937	breast	ductal_carcinoma	INTERMEDIATE						Refractory- Amax >20 infection point >10
Englerin A	2	15.39	30	-40.36	22.66	HCC-15	lung	squamous_cell_carcinoma	INTERMEDIATE
Englerin A	2	0.24	30	-46.63	92.04	GMS-10	central_nervous_system	astrocytoma_Grade_IV	SENSITIVE
Englerin A	2	30	30	8.5	12.8	NCI-H1734	lung	adenocarcinoma	REFRACTORY
Englerin A	2	30	30	-5.77	71.73	769-P	kidney	clear_cell_renal_cell_carcinoma	REFRACTORY
Englerin A	2	30	30	2.22	13.48	HCC1500	breast	ductal_carcinoma	REFRACTORY
Englerin A	2	3.32	30	-23.03	20.35	G-401	soft_tissue	NS	INTERMEDIATE
Englerin A	2	30	30	-8.49	1.15	NCI-H1341	lung	small_cell_carcinoma	REFRACTORY
Englerin A	2	30	30	2.03	15.9	NCI-H1563	lung	adenocarcinoma	REFRACTORY
Englerin A	2	30	30	-9.11	50.59	NCI-H1781	lung	bronchioloalveolar_adenocarcinoma	REFRACTORY
Englerin A	2	24.71	24.71	-60.11	24.47	MJ	haematopoietic_and_lymphoid_tissue	mycosis_fungoides-Sezary_syndrome	INTERMEDIATE
Englerin A	2	30	30	-15.66	62.9	23132/87	stomach	adenocarcinoma	REFRACTORY
Englerin A	2	30	30	-15.62	8.17	HCC38	breast	ductal_carcinoma	REFRACTORY
Englerin A	2	30	30	15.53	0.03	EN	endometrium	NS	REFRACTORY
Englerin A	2	30	30	-31.08	13.38	HTK-	haematopoietic_and_lymphoid_tissue	plasma_cell_myeloma	INTERMEDIATE
Englerin A	2	30	30	-31.1	15.79	Detroit 562	upper_aerodigestive_tract	NS	INTERMEDIATE
Englerin A	2	30	30	-0.62	14.95	HCC1806	breast	ductal_carcinoma	REFRACTORY
Englerin A	2	30	30	-28.27	13.09	NCI-H2122	lung	adenocarcinoma	INTERMEDIATE
Englerin A	2	12.1	20.93	-57.39	32.82	NCI-H1666	lung	bronchioloalveolar_adenocarcinoma	INTERMEDIATE
Englerin A	2	20.4	30	-27.74	7.81	ES-2	ovary	clear_cell_carcinoma	INTERMEDIATE
Englerin A	2	10.69	30	-23.1	11.06	HCC827	lung	adenocarcinoma	INTERMEDIATE
Englerin A	2	30	30	-27.87	10.52	HUP-T3	pancreas	NS	INTERMEDIATE
Englerin A	2	30	30	-30.56	7.25	NCI-H2170	lung	squamous_cell_carcinoma	INTERMEDIATE
Englerin A	2	30	30	2.41	41.43	MOLP-8	haematopoietic_and_lymphoid_tissue	plasma_cell_myeloma	REFRACTORY
Englerin A	2	30	30	-14.85	3.46	NCI-H2087	lung	adenocarcinoma	REFRACTORY
Englerin A	2	0.87	0.89	-101.17	150.99	A-498	kidney	renal_cell_carcinoma	SENSITIVE
Englerin A	2	30	30	-41.38	51.89	DMS 114	lung	small_cell_carcinoma	INTERMEDIATE
Englerin A	2	30	30	15.89	5.41	NCI-H1693	lung	adenocarcinoma	REFRACTORY
Englerin A	2	11.98	14.17	-72.95	23.86	DOHH-2	haematopoietic_and_lymphoid_tissue	diffuse_large_B_cell_lymphoma	INTERMEDIATE
Englerin A	2	30	30	15.28	22.89	HCC2218	breast	ductal_carcinoma	REFRACTORY
Englerin A	2	30	30	-5.5	21.86	HEC-251	endometrium	adenocarcinoma	REFRACTORY
Englerin A	2	30	30	-35.38	10.1	MONO-MAC-1	haematopoietic_and_lymphoid_tissue	acute_myeloid_leukaemia	INTERMEDIATE
Englerin A	2	0.36	30	-40.69	71.09	NCI-H2172	lung	non_small_cell_carcinoma	SENSITIVE
Englerin A	2	0.07	0.22	-63.53	163.95	NCI-H226	lung	squamous_cell_carcinoma	SENSITIVE
Englerin A	2	0.24	10.44	-50.67	99.64	NCI-H2330	lung	small_cell_carcinoma	SENSITIVE
Englerin A	2	30	30	-45.05	30.62	AGS	stomach	adenocarcinoma	INTERMEDIATE
Englerin A	2	30	30	1.01	18.57	G-361	skin	NS	REFRACTORY
Englerin A	2	9.84	30	-33.57	13.6	EB1	haematopoietic_and_lymphoid_tissue	Burkitt_lymphoma	INTERMEDIATE
Englerin A	2	30	30	-4.76	21.87	EFM-192A	breast	NS	REFRACTORY
Englerin A	2	30	30	1.13	6.3	HCT-15	large_intestine	adenocarcinoma	REFRACTORY
Englerin A	2	30	30	-33.9	14.68	NCI-H1623	lung	adenocarcinoma	INTERMEDIATE
Englerin A	2	30	30	-29.93	13.24	MEL-HO	skin	NS	INTERMEDIATE
Englerin A	2	30	30	10.82	1.81	Mel202	eye	NS	REFRACTORY
Englerin A	2	26.24	30	-45.21	14.65	HEC-1-A	endometrium	adenocarcinoma	INTERMEDIATE
Englerin A	2	3.03	30	-24.57	21.4	ESS-1	endometrium	carcinosarcoma-malignant_mesodermal_mixed_tumour	INTERMEDIATE
Englerin A	2	30	26.78	-53.98	34.35	NCI-H1703	lung	squamous_cell_carcinoma	INTERMEDIATE
Englerin A	2	30	30	-11.09	70.25	NCI-H28	pleura	NS	REFRACTORY
Englerin A	2	30	30	12.34	13.4	NB-4	haematopoietic_and_lymphoid_tissue	acute_myeloid_leukaemia	REFRACTORY
Englerin A	2	0.12	30	-23.11	49.76	NCI-H1793	lung	adenocarcinoma	INTERMEDIATE
Englerin A	2	30	30	-5.29	43.85	FU-OV-1	ovary	serous_carcinoma	REFRACTORY
Englerin A	2	30	30	4.91	8.24	HCT 116	large_intestine	NS	REFRACTORY
Englerin A	2	23.42	30	-25.79	11.2	HEC-50B	endometrium	adenocarcinoma	INTERMEDIATE
Englerin A	2	17.56	16.24	-72.54	53.54	HCC1187	breast	ductal_carcinoma	INTERMEDIATE
Englerin A	2	30	30	14.9	1.93	GRANTA-519	haematopoietic_and_lymphoid_tissue	mantle_cell_lymphoma	REFRACTORY
Englerin A	2	19.08	30	-27.79	14.88	MG-63	bone	NS	INTERMEDIATE
Englerin A	2	4.3	30	-31.07	23.53	NCI-H647	lung	mixed_adenosquamous_carcinoma	INTERMEDIATE
Englerin A	2	30	30	-22.12	5.61	GR-M	skin	NS	INTERMEDIATE
Englerin A	2	8.96	30	-19.06	8.63	HCC1419	breast	ductal_carcinoma	INTERMEDIATE
Englerin A	2	2.36	30	-16.53	16.09	HT-29	large_intestine	adenocarcinoma	INTERMEDIATE
Englerin A	2	30	30	-32.7	13.31	HCC1395	breast	ductal_carcinoma	INTERMEDIATE
Englerin A	2	30	30	-43.41	14.62	GA-10	haematopoietic_and_lymphoid_tissue	Burkitt_lymphoma	INTERMEDIATE
Englerin A	2	30	30	-16.21	2.91	IPC-298	skin	NS	REFRACTORY
Englerin A	2	30	30	-26.13	9.87	NCI-H810	lung	large_cell_carcinoma	INTERMEDIATE
Englerin A	2	30	30	-49.61	21.4	MKN74	stomach	tubular_adenocarcinoma	INTERMEDIATE
Englerin A	2	0.68	30	-49.74	96.61	MOG-G-UVW	central_nervous_system	astrocytoma	SENSITIVE
Englerin A	2	30	30	5.1	7.68	NCI-H727	lung	NS	REFRACTORY
Englerin A	2	0.07	0.09	-67.47	190.4	NCI-H1568	lung	adenocarcinoma	SENSITIVE
Englerin A	2	30	30	0.44	14.72	NCI-H358	lung	bronchioloalveolar_adenocarcinoma	REFRACTORY
Englerin A	2	9.62	30	-25.18	9.69	NCI-H2106	lung	non_small_cell_carcinoma	INTERMEDIATE
Englerin A	2	9.66	30	-20.04	8.35	GCIY	stomach	adenocarcinoma	INTERMEDIATE
Englerin A	2	30	30	13.91	5.53	HT-1080	soft_tissue	NS	REFRACTORY
Englerin A	2	30	30	0.67	19.61	H4	central_nervous_system	NS	REFRACTORY
Englerin A	2	30	30	5.51	13.43	59M	ovary	NS	REFRACTORY
Englerin A	2	30	30	-4.29	18.88	A172	central_nervous_system	astrocytoma_Grade_IV	REFRACTORY
Englerin A	2	24.02	16.89	-72.74	38.22	HH	haematopoietic_and_lymphoid_tissue	adult_T_cell_lymphoma-leukaemia	INTERMEDIATE
Englerin A	2	30	30	12.75	1.64	Hey-A8	ovary	NS	REFRACTORY
Englerin A	2	0.62	30	-33.64	54.89	Hs 729	soft_tissue	NS	INTERMEDIATE
Englerin A	2	30	30	-45.13	25.46	GP2d	large_intestine	adenocarcinoma	INTERMEDIATE
Englerin A	2	17.03	30	-31.74	11.23	JURKAT	haematopoietic_and_lymphoid_tissue	acute_lymphoblastic_T_cell_leukaemia	INTERMEDIATE
Englerin A	2	4.97	30	-40.3	35.06	HCC1143	breast	ductal_carcinoma	INTERMEDIATE
Englerin A	2	30	30	17.07	0	HT55	large_intestine	adenocarcinoma	REFRACTORY
Englerin A	2	20	28.34	-52.05	17.51	Hs 571.T	ovary	NS	INTERMEDIATE
Englerin A	2	9.64	30	-22.88	9.01	NCI-H2405	lung	adenocarcinoma	INTERMEDIATE
Englerin A	2	30	30	2.3	27.96	A-204	soft_tissue	NS	REFRACTORY
Englerin A	2	30	23.2	-60.21	37.9	Hs 611.T	haematopoietic_and_lymphoid_tissue	Hodgkin_lymphoma	INTERMEDIATE
Englerin A	2	30	30	3.06	7.34	HCC1954	breast	ductal_carcinoma	REFRACTORY
Englerin A	2	12.68	30	-43.99	30.16	KARPAS-299	haematopoietic_and_lymphoid_tissue	anaplastic_large_cell_lymphoma	INTERMEDIATE
Englerin A	2	10.93	30	-39.06	13.45	HEC-59	endometrium	adenocarcinoma	INTERMEDIATE
Englerin A	2	30	30	-14.29	58.43	Hs 766T	pancreas	ductal_carcinoma	REFRACTORY
Englerin A	2	30	30	-1.86	27.45	HLF	liver	hepatocellular_carcinoma	REFRACTORY
Englerin A	2	30	30	-1.39	17.11	HEC-6	endometrium	adenocarcinoma	REFRACTORY
Englerin A	2	0.03	0.03	-80.08	236.23	BT-549	breast	ductal_carcinoma	SENSITIVE
Englerin A	2	0.1	30	-38.54	88.76	BFTC-909	kidney	NS	INTERMEDIATE
Englerin A	2	30	30	-14.54	3.3	Hs 944.T	skin	NS	REFRACTORY
Englerin A	2	0.22	30	-40.36	79.74	IGR-39	skin	NS	SENSITIVE
Englerin A	2	30	30	-14.54	6.77	Hs 939.T	skin	NS	REFRACTORY
Englerin A	2	30	30	-2.74	18.74	HCC1569	breast	metaplastic_carcinoma	REFRACTORY
Englerin A	2	30	30	13.93	3.24	Hs 936.T	skin	NS	REFRACTORY
Englerin A	2	30	30	13.52	0.18	IGR-37	skin	NS	REFRACTORY
Englerin A	2	0.04	0.07	-64.51	181.95	Hs 578T	breast	ductal_carcinoma	SENSITIVE
Englerin A	2	30	30	-32.4	8.65	NCI-H841	lung	small_cell_carcinoma	INTERMEDIATE
Englerin A	2	30	30	0.13	13.77	NCI-H460	lung	large_cell_carcinoma	REFRACTORY
Englerin A	2	30	30	3.44	3.89	KLE	endometrium	adenocarcinoma	REFRACTORY
Englerin A	2	30	30	-1.64	12.09	OC 316	ovary	adenocarcinoma	REFRACTORY
Englerin A	2	13.51	30	-30.11	15.53	8-MG-BA	central_nervous_system	astrocytoma_Grade_IV	INTERMEDIATE
Englerin A	2	0.21	1.66	-52.96	108.02	J82	urinary_tract	transitional_cell_carcinoma	SENSITIVE
Englerin A	2	30	30	8.52	3.22	HEC-151	endometrium	adenocarcinoma	REFRACTORY
Englerin A	2	30	30	-20.98	5.45	JHOM-1	ovary	adenocarcinoma	INTERMEDIATE
Englerin A	2	30	30	2.12	14.61	KMS-28BM	haematopoietic_and_lymphoid_tissue	plasma_cell_myeloma	REFRACTORY
Englerin A	2	24.72	24.72	-62.03	23.58	MOLM-16	haematopoietic_and_lymphoid_tissue	acute_myeloid_leukaemia	INTERMEDIATE
Englerin A	2	30	29.31	-50.54	41.24	MSTO-211H	pleura	NS	INTERMEDIATE
Englerin A	2	0.6	30	-18.89	29.2	786-O	kidney	clear_cell_renal_cell_carcinoma	INTERMEDIATE
Englerin A	2	19.97	30	-45.69	12.65	HGC-27	stomach	undifferentiated_adenocarcinoma	INTERMEDIATE
Englerin A	2	30	30	12.72	11.76	Hs 294T	skin	NS	REFRACTORY
Englerin A	2	17.74	30	-30.3	7.64	HRT-18	large_intestine	adenocarcinoma	INTERMEDIATE
Englerin A	2	30	30	1.53	25.38	HEC-265	endometrium	adenocarcinoma	REFRACTORY
Englerin A	2	30	30	-40.85	15.44	JHH-2	liver	hepatocellular_carcinoma	INTERMEDIATE
Englerin A	2	30	30	-42.3	8.62	MM1-S	haematopoietic_and_lymphoid_tissue	plasma_cell_myeloma	INTERMEDIATE
Englerin A	2	9.77	30	-17.89	6.48	AN3 CA	endometrium	adenocarcinoma	INTERMEDIATE
Englerin A	2	30	30	-29.83	9.48	JVM-3	haematopoietic_and_lymphoid_tissue	chronic_lymphocytic_leukaemia-small_lymphocytic_lymphoma	INTERMEDIATE
Englerin A	2	0.05	0.06	-83.41	231.26	KP-N-SI9s	autonomic_ganglia	NS	SENSITIVE
Englerin A	2	30	30	-31.36	8.04	HMCB	skin	NS	INTERMEDIATE
Englerin A	2	18.2	30	-30.37	10.03	K-562	haematopoietic_and_lymphoid_tissue	chronic_myeloid_leukaemia	INTERMEDIATE
Englerin A	2	30	30	-30.93	9.47	NCI-H2023	lung	adenocarcinoma	INTERMEDIATE
Englerin A	2	30	30	-19.25	4.07	HMC-1-8	breast	NS	REFRACTORY
Englerin A	2	30	30	-32.05	34.39	NCI-H2452	pleura	NS	INTERMEDIATE
Englerin A	2	30	30	11.49	7.72	KYSE-270	oesophagus	squamous_cell_carcinoma	REFRACTORY
Englerin A	2	0.81	0.81	-71.36	126.29	Mel285	eye	NS	SENSITIVE
Englerin A	2	30	30	-42.41	70.42	HuG1-N	stomach	NS	INTERMEDIATE
Englerin A	2	30	30	-43.6	26.93	NALM-6	haematopoietic_and_lymphoid_tissue	acute_lymphoblastic_B_cell_leukaemia	INTERMEDIATE
Englerin A	2	30	30	6.31	8.67	P31/FUJ	haematopoietic_and_lymphoid_tissue	acute_myeloid_leukaemia	REFRACTORY
Englerin A	2	30	22.55	-63.21	30.77	MV-4-11	haematopoietic_and_lymphoid_tissue	acute_myeloid_leukaemia	INTERMEDIATE
Englerin A	2	30	30	-7.75	36.64	PA-TU-8988S	pancreas	ductal_carcinoma	REFRACTORY
Englerin A	2	13.41	30	-26.26	6.85	NCI-H441	lung	adenocarcinoma	INTERMEDIATE
Englerin A	2	30	30	-42.03	17.65	KATO III	stomach	adenocarcinoma	INTERMEDIATE
Englerin A	2	30	30	-34.04	22.78	HT-1376	urinary_tract	transitional_cell_carcinoma	INTERMEDIATE
Englerin A	2	7.43	30	-19.7	15.28	RD	soft_tissue	embryonal	INTERMEDIATE
Englerin A	2	0.1	0.14	-70.12	168.95	OVCAR-8	ovary	NS	SENSITIVE
Englerin A	2	30	30	9.09	3.13	NCI-H716	large_intestine	adenocarcinoma	REFRACTORY
Englerin A	2	30	30	19.58	0.49	OCI-LY10	haematopoietic_and_lymphoid_tissue	diffuse_large_B_cell_lymphoma	REFRACTORY
Englerin A	2	30	30	-5.35	1.35	HT-144	skin	NS	REFRACTORY
Englerin A	2	30	30	10.11	2.12	HT	haematopoietic_and_lymphoid_tissue	diffuse_large_B_cell_lymphoma	REFRACTORY
Englerin A	2	30	30	-33.21	8.5	KELLY	autonomic_ganglia	NS	INTERMEDIATE
Englerin A	2	30	30	-29.23	8.78	NCI-H1437	lung	adenocarcinoma	INTERMEDIATE
Englerin A	2	30	30	4.6	0.35	NCI-H596	lung	mixed_adenosquamous_carcinoma	REFRACTORY
Englerin A	2	4.8	30	-31.63	23.06	NCI-H3255	lung	adenocarcinoma	INTERMEDIATE
Englerin A	2	30	30	10.95	0.08	Malme-3M	skin	NS	REFRACTORY
Englerin A	2	30	30	16.44	14.88	NCI-H650	lung	bronchioloalveolar_adenocarcinoma	REFRACTORY
Englerin A	2	30	30	6.73	13.65	OV56	(Empty)	(Empty)	REFRACTORY
Englerin A	2	0.45	1.13	-60.16	137.51	KMM-1	haematopoietic_and_lymphoid_tissue	plasma_cell_myeloma	SENSITIVE
Englerin A	2	30	30	-32.94	10.08	JeKo-1	haematopoietic_and_lymphoid_tissue	mantle_cell_lymphoma	INTERMEDIATE
Englerin A	2	30	30	-4.68	0.47	IGROV1	ovary	adenocarcinoma	REFRACTORY
Englerin A	2	15.14	24.84	-54.39	27.2	LAMA-84	haematopoietic_and_lymphoid_tissue	blast_phase_chronic_myeloid_leukaemia	INTERMEDIATE
Englerin A	2	30	30	10.58	2.28	Hs 695T	skin	NS	REFRACTORY
Englerin A	2	30	30	-42.81	10.82	NCI-H82	lung	small_cell_carcinoma	INTERMEDIATE
Englerin A	2	26.04	26.04	-56.08	26.46	P12-ICHIKAWA	haematopoietic_and_lymphoid_tissue	acute_lymphoblastic_T_cell_leukaemia	INTERMEDIATE
Englerin A	2	2.16	30	-23.97	26.24	NCI-H1573	lung	adenocarcinoma	INTERMEDIATE
Englerin A	2	30	30	-15.99	4.44	KMRC-20	kidney	renal_cell_carcinoma	REFRACTORY
Englerin A	2	10.17	30	-19.29	7.42	KNS-62	lung	squamous_cell_carcinoma	REFRACTORY
Englerin A	2	30	25.34	-57.59	35.7	PEER	haematopoietic_and_lymphoid_tissue	acute_lymphoblastic_T_cell_leukaemia	INTERMEDIATE
Englerin A	2	18.42	22.69	-63.3	18.56	RI-1	haematopoietic_and_lymphoid_tissue	B_cell_lymphoma_unspecified	INTERMEDIATE
Englerin A	2	16.91	16.59	-68.12	41.41	NCI-H1581	lung	large_cell_carcinoma	INTERMEDIATE
Englerin A	2	30	30	5.65	9.53	Panc 02.03	pancreas	NS	REFRACTORY
Englerin A	2	0.09	0.1	-86.65	213.24	KHM-1B	haematopoietic_and_lymphoid_tissue	plasma_cell_myeloma	SENSITIVE
Englerin A	2	30	30	-6.02	22.46	KARPAS-422	haematopoietic_and_lymphoid_tissue	diffuse_large_B_cell_lymphoma	REFRACTORY
Englerin A	2	30	30	4.61	3.24	IGR-1	skin	NS	REFRACTORY
Englerin A	2	30	30	-26.41	5.76	NUGC-4	stomach	signet_ring_adenocarcinoma	INTERMEDIATE
Englerin A	2	30	30	-35.42	8.59	ABC-1	lung	non_small_cell_carcinoma	INTERMEDIATE
Englerin A	2	29.99	29.99	-50.01	16.82	JVM-2	haematopoietic_and_lymphoid_tissue	mantle_cell_lymphoma	INTERMEDIATE
Englerin A	2	30	30	15.33	5.21	KMS-12-BM	haematopoietic_and_lymphoid_tissue	plasma_cell_myeloma	REFRACTORY
Englerin A	2	30	30	4.28	5.67	NCI-H1651	lung	adenocarcinoma	REFRACTORY
Englerin A	2	13.2	20.12	-55.69	15.9	OCI-AML3	haematopoietic_and_lymphoid_tissue	acute_myeloid_leukaemia	INTERMEDIATE
Englerin A	2	30	30	-28.36	14.71	NUGC-3	stomach	NS	INTERMEDIATE
Englerin A	2	11.51	30	-46.14	14.87	RCH-ACV	haematopoietic_and_lymphoid_tissue	acute_lymphoblastic_leukaemia	INTERMEDIATE
Englerin A	2	30	30	-0.68	52.74	A4/Fuk	haematopoietic_and_lymphoid_tissue	diffuse_large_B_cell_lymphoma	REFRACTORY
Englerin A	2	0.03	0.04	-91.28	261.79	A-673	bone	NS	SENSITIVE
Englerin A	2	14.89	30	-37.5	13.49	A-253	salivary_gland	mucoepidermoid_carcinoma	INTERMEDIATE
Englerin A	2	0.31	30	-25.02	46.68	KP-1N	pancreas	ductal_carcinoma	INTERMEDIATE
Englerin A	2	7.41	30	-24.03	13.63	JHUEM-2	endometrium	adenocarcinoma	INTERMEDIATE
Englerin A	2	0.06	0.33	-50.48	132.7	Hs 940.T	skin	NS	SENSITIVE
Englerin A	2	30	30	4.91	15.37	KMS-26	haematopoietic_and_lymphoid_tissue	plasma_cell_myeloma	REFRACTORY
Englerin A	2	30	30	-43.07	24.13	ONCO-DG-1	ovary	adenocarcinoma	INTERMEDIATE
Englerin A	2	30	30	0.51	1.31	NOMO-1	haematopoietic_and_lymphoid_tissue	acute_myeloid_leukaemia	REFRACTORY
Englerin A	2	16.54	30	-39.76	13.24	PF-382	haematopoietic_and_lymphoid_tissue	acute_lymphoblastic_T_cell_leukaemia	INTERMEDIATE
Englerin A	2	12.69	30	-33.33	18.99	ACC-MESO-1	pleura	NS	INTERMEDIATE
Englerin A	2	30	30	-2.55	47.69	CCRF-CEM	haematopoietic_and_lymphoid_tissue	acute_lymphoblastic_T_cell_leukaemia	REFRACTORY
Englerin A	2	30	30	-0.25	12.11	KM12	large_intestine	adenocarcinoma	REFRACTORY
Englerin A	2	11.89	30	-45.66	19.64	JHH-5	liver	hepatocellular_carcinoma	INTERMEDIATE
Englerin A	2	30	30	-44.68	11.75	JHH-7	liver	hepatocellular_carcinoma	INTERMEDIATE
Englerin A	2	30	30	-42.86	9.43	KO52	haematopoietic_and_lymphoid_tissue	acute_myeloid_leukaemia	INTERMEDIATE
Englerin A	2	30	30	6.92	1.56	JIMT-1	breast	ductal_carcinoma	REFRACTORY
Englerin A	2	15.92	30	-17.36	3.7	Ishikawa (Heraklio) 02 ER-	endometrium	adenocarcinoma	REFRACTORY
Englerin A	2	30	30	-1.53	11.1	OC 314	ovary	serous_carcinoma	REFRACTORY
Englerin A	2	11.84	14.14	-71.91	23.29	PL-21	haematopoietic_and_lymphoid_tissue	acute_myeloid_leukaemia	INTERMEDIATE
Englerin A	2	15.35	16.3	-80.48	36.28	RPMI-8402	haematopoietic_and_lymphoid_tissue	acute_lymphoblastic_T_cell_leukaemia	INTERMEDIATE
Englerin A	2	11.68	30	-44.85	14.13	TE 617.T	soft_tissue	NS	INTERMEDIATE
Englerin A	2	30	30	5.55	3.96	A-375	skin	NS	REFRACTORY
Englerin A	2	0.08	0.09	-95.13	240.88	AMO-1	haematopoietic_and_lymphoid_tissue	plasma_cell_myeloma	SENSITIVE
Englerin A	2	30	30	5.15	8.65	BT-20	breast	ductal_carcinoma	REFRACTORY
Englerin A	2	30	30	2.82	18.44	IMR-32	autonomic_ganglia	NS	REFRACTORY
Englerin A	2	8.52	30	-23.48	18.91	LCLC-103H	lung	large_cell_carcinoma	INTERMEDIATE
Englerin A	2	0.03	0.03	-95.99	285.34	KYM-1	soft_tissue	NS	SENSITIVE
Englerin A	2	30	30	-23.95	17.54	OV-90	ovary	mixed_carcinoma	INTERMEDIATE
Englerin A	2	30	30	-35.74	23.43	OS-RC-2	kidney	renal_cell_carcinoma	INTERMEDIATE
Englerin A	2	2.43	30	-15.86	14.89	A101D	skin	NS	INTERMEDIATE
Englerin A	2	30	30	9.74	1.07	CAL-78	bone	dedifferentiated	REFRACTORY
Englerin A	2	30	30	-6.14	34.29	KASUMI-2	haematopoietic_and_lymphoid_tissue	acute_lymphoblastic_leukaemia	REFRACTORY
Englerin A	2	10.88	30	-19.97	6.2	KYSE-410	oesophagus	squamous_cell_carcinoma	REFRACTORY
Englerin A	2	30	30	2.6	20.8	NCI-H1869	lung	squamous_cell_carcinoma	REFRACTORY
Englerin A	2	30	30	-25.31	7.31	SK-MEL-1	skin	NS	INTERMEDIATE
Englerin A	2	8.83	30	-34.85	24.73	NCI-H1975	lung	adenocarcinoma	INTERMEDIATE
Englerin A	2	30	30	-3.85	22.44	SW 1573	lung	squamous_cell_carcinoma	REFRACTORY
Englerin A	2	0.08	30	-25.63	64.7	ACHN	kidney	renal_cell_carcinoma	INTERMEDIATE
Englerin A	2	0.6	11.94	-53.82	99.5	A2780	ovary	adenocarcinoma	SENSITIVE
Englerin A	2	27.43	27.43	-55.29	14.48	BV-173	haematopoietic_and_lymphoid_tissue	blast_phase_chronic_myeloid_leukaemia	INTERMEDIATE
Englerin A	2	30	30	-29.02	7.85	CHL-1	skin	NS	INTERMEDIATE
Englerin A	2	30	30	7.23	2.46	BICR 6	upper_aerodigestive_tract	squamous_cell_carcinoma	REFRACTORY
Englerin A	2	26.89	30	-15.7	5.21	A2058	skin	NS	REFRACTORY
Englerin A	2	10.38	30	-21.5	8.7	A549	lung	adenocarcinoma	INTERMEDIATE
Englerin A	2	11.09	13.17	-74.4	40.04	OCI-AML2	haematopoietic_and_lymphoid_tissue	acute_myeloid_leukaemia	INTERMEDIATE
Englerin A	2	30	30	3.23	13.07	RH-18	soft_tissue	alveolar	REFRACTORY
Englerin A	2	30	30	-29.99	16.6	NCI-H2126	lung	adenocarcinoma	INTERMEDIATE
Englerin A	2	29.12	29.12	-50.99	32.73	LP-1	haematopoietic_and_lymphoid_tissue	plasma_cell_myeloma	INTERMEDIATE
Englerin A	2	0.05	0.06	-66.96	181.9	CAL-120	breast	NS	SENSITIVE
Englerin A	2	5.53	30	-30.86	21.38	BHY	upper_aerodigestive_tract	squamous_cell_carcinoma	INTERMEDIATE
Englerin A	2	20.37	28.25	-52.55	14.13	BL-41	haematopoietic_and_lymphoid_tissue	Burkitt_lymphoma	INTERMEDIATE
Englerin A	2	30	30	0.5	12.57	BICR 22	upper_aerodigestive_tract	squamous_cell_carcinoma	REFRACTORY
Englerin A	2	30	30	2.55	13.6	CAL-29	urinary_tract	transitional_cell_carcinoma	REFRACTORY
Englerin A	2	30	30	1.27	18.93	LCLC-97TM1	lung	large_cell_carcinoma	REFRACTORY
Englerin A	2	30	30	-10.37	4.88	LS 180	large_intestine	adenocarcinoma	REFRACTORY
Englerin A	2	0.18	0.21	-90.06	193.23	KMS-27	haematopoietic_and_lymphoid_tissue	plasma_cell_myeloma	SENSITIVE
Englerin A	2	7.82	30	-21.99	11.05	LN-18	central_nervous_system	astrocytoma_Grade_IV	INTERMEDIATE
Englerin A	2	30	30	-16.48	4.53	Panc 03.27	pancreas	ductal_carcinoma	REFRACTORY
Englerin A	2	30	30	9.93	4.22	SUM52PE	breast	NS	REFRACTORY
Englerin A	2	30	22.53	-59.13	53.68	BICR 16	upper_aerodigestive_tract	squamous_cell_carcinoma	INTERMEDIATE
Englerin A	2	30	30	10.34	8.36	C32	skin	NS	REFRACTORY
Englerin A	2	30	30	-48.77	20.54	BDCM	haematopoietic_and_lymphoid_tissue	acute_lymphoblastic_B_cell_leukaemia	INTERMEDIATE
Englerin A	2	0.1	0.15	-79.21	187.86	KMRC-1	kidney	clear_cell_renal_cell_carcinoma	SENSITIVE
Englerin A	2	30	30	-19.66	3.97	LOX IMVI	skin	NS	REFRACTORY
Englerin A	2	30	30	2.04	8.26	RCC10RGB	kidney	renal_cell_carcinoma	REFRACTORY
Englerin A	2	30	30	-13.91	1.61	NCI-H520	lung	squamous_cell_carcinoma	REFRACTORY
Englerin A	2	30	30	-43.44	8.76	SNU-16	stomach	undifferentiated_adenocarcinoma	INTERMEDIATE
Englerin A	2	16.45	30	-23.3	7.92	OVSAHO	ovary	adenocarcinoma	INTERMEDIATE
Englerin A	2	30	30	-26.72	15.49	OVISE	ovary	clear_cell_carcinoma	INTERMEDIATE
Englerin A	2	0.06	0.11	-64.42	170.35	SF126	central_nervous_system	astrocytoma	SENSITIVE
Englerin A	2	0.04	0.05	-83.28	231.66	NCI-H661	lung	large_cell_carcinoma	SENSITIVE
Englerin A	2	15.09	30	-34.44	24.05	PC-14	lung	non_small_cell_carcinoma	INTERMEDIATE
Englerin A	2	30	30	0.16	15.2	SK-BR-3	breast	NS	REFRACTORY
Englerin A	2	30	30	-15.58	73.49	OV7	ovary	NS	REFRACTORY
Englerin A	2	10.73	30	-26.84	17.53	Panc 04.03	pancreas	NS	INTERMEDIATE
Englerin A	2	30	25.27	-55.69	43.43	OCI-M1	haematopoietic_and_lymphoid_tissue	acute_myeloid_leukaemia	INTERMEDIATE
Englerin A	2	30	30	-41.53	18.39	REC-1	haematopoietic_and_lymphoid_tissue	mantle_cell_lymphoma	INTERMEDIATE
Englerin A	2	1.53	18.52	-52.45	80.73	SHP-77	lung	small_cell_carcinoma	SENSITIVE
Englerin A	2	30	30	1.83	15.26	OVCAR-4	ovary	NS	REFRACTORY
Englerin A	2	30	30	18.5	0	COLO 741	skin	NS	REFRACTORY
Englerin A	2	30	30	11.19	10.77	COLO 205	large_intestine	adenocarcinoma	REFRACTORY
Englerin A	2	30	30	-41.95	15.61	CCK-81	large_intestine	adenocarcinoma	INTERMEDIATE
Englerin A	2	30	16.71	-73.08	46.29	KU812	haematopoietic_and_lymphoid_tissue	chronic_myeloid_leukaemia	INTERMEDIATE
Englerin A	2	11.35	30	-31.17	9.88	KCL-22	haematopoietic_and_lymphoid_tissue	blast_phase_chronic_myeloid_leukaemia	INTERMEDIATE
Englerin A	2	30	30	8.46	2.99	RERF-LC-AI	lung	squamous_cell_carcinoma	REFRACTORY
Englerin A	2	0.05	30	-46.96	126.47	SK-LMS-1	soft_tissue	NS	SENSITIVE
Englerin A	2	9.02	30	-40.7	64.83	PE/CA-PJ41 (clone D2)	upper_aerodigestive_tract	squamous_cell_carcinoma	INTERMEDIATE
Englerin A	2	30	30	5.17	15.51	Panc 10.05	pancreas	ductal_carcinoma	REFRACTORY
Englerin A	2	0.09	30	-43.09	106.05	SJSA-1	bone	NS	SENSITIVE
Englerin A	2	24.37	29.63	-50.6	15.79	RPMI 8226	haematopoietic_and_lymphoid_tissue	plasma_cell_myeloma	INTERMEDIATE
Englerin A	2	13.29	30	-32.04	18.08	PC-3	prostate	adenocarcinoma	INTERMEDIATE
Englerin A	2	17.03	30	-49.22	26.34	CMK	haematopoietic_and_lymphoid_tissue	acute_myeloid_leukaemia	INTERMEDIATE
Englerin A	2	30	30	16.67	0.12	KMRC-2	kidney	clear_cell_renal_cell_carcinoma	REFRACTORY
Englerin A	2	30	30	-28.84	10.61	MDA-MB-468	breast	NS	INTERMEDIATE
Englerin A	2	28.23	30	-18.23	8.17	PSN1	pancreas	ductal_carcinoma	REFRACTORY
Englerin A	2	0.25	30	-36.34	70.94	SNB-19	central_nervous_system	astrocytoma_Grade_IV	INTERMEDIATE
Englerin A	2	30	30	7.81	6.37	RVH-421	skin	NS	REFRACTORY
Englerin A	2	30	30	-2.27	10.32	COLO 829	skin	NS	REFRACTORY
Englerin A	2	30	30	-43.92	68.6	COLO-704	ovary	NS	INTERMEDIATE
Englerin A	2	30	30	-16.07	7.14	CAL-51	breast	NS	REFRACTORY
Englerin A	2	30	30	-42.33	11.61	AU565	breast	NS	INTERMEDIATE
Englerin A	2	13.35	26.43	-52.21	34.59	KMS-34	haematopoietic_and_lymphoid_tissue	plasma_cell_myeloma	INTERMEDIATE
Englerin A	2	30	30	-11.02	1.56	MFE-296	endometrium	adenocarcinoma	REFRACTORY
Englerin A	2	30	30	-2.08	16.09	KP-N-YN	autonomic_ganglia	NS	REFRACTORY
Englerin A	2	7.67	30	-24.97	13.91	Li-7	liver	hepatocellular_carcinoma	INTERMEDIATE
Englerin A	2	30	30	-42.26	22.98	KYO-1	haematopoietic_and_lymphoid_tissue	blast_phase_chronic_myeloid_leukaemia	INTERMEDIATE
Englerin A	2	28.23	30	-32.83	11.43	NCI-H838	lung	adenocarcinoma	INTERMEDIATE
Englerin A	2	30	30	-6.48	31.08	P3HR-1	haematopoietic_and_lymphoid_tissue	Burkitt_lymphoma	REFRACTORY
Englerin A	2	30	30	-8.11	3.41	PANC-1	pancreas	ductal_carcinoma	REFRACTORY
Englerin A	2	17.95	17.82	-89.12	33.13	OCI-LY-19	haematopoietic_and_lymphoid_tissue	diffuse_large_B_cell_lymphoma	INTERMEDIATE
Englerin A	2	30	30	-38.45	35.67	SK-MES-1	lung	squamous_cell_carcinoma	INTERMEDIATE
Englerin A	2	14.89	21.2	-61.22	21.7	Reh	haematopoietic_and_lymphoid_tissue	acute_lymphoblastic_B_cell_leukaemia	INTERMEDIATE
Englerin A	2	30	30	1.76	26.18	RT-112	urinary_tract	transitional_cell_carcinoma	REFRACTORY
Englerin A	2	30	30	-36.73	46.2	CML-T1	haematopoietic_and_lymphoid_tissue	blast_phase_chronic_myeloid_leukaemia	INTERMEDIATE
Englerin A	2	30	30	-12.46	3.03	COV644	ovary	NS	REFRACTORY
Englerin A	2	30	30	-1.54	12.44	CI-1	haematopoietic_and_lymphoid_tissue	B_cell_lymphoma_unspecified	REFRACTORY
Englerin A	2	30	30	-16.25	3.85	K029AX	skin	NS	REFRACTORY
Englerin A	2	12.13	30	-30.48	13.65	KP-1NL	pancreas	ductal_carcinoma	INTERMEDIATE
Englerin A	2	30	30	-32.11	5.67	MCF7	breast	NS	INTERMEDIATE
Englerin A	2	9.52	30	-21.29	8.55	KMS-11	haematopoietic_and_lymphoid_tissue	plasma_cell_myeloma	INTERMEDIATE
Englerin A	2	30	30	-8.42	29.98	OMM2.3	eye	NS	REFRACTORY
Englerin A	2	23.37	23.37	-57.96	25.76	Raji	haematopoietic_and_lymphoid_tissue	Burkitt_lymphoma	INTERMEDIATE
Englerin A	2	30	30	-19.22	103.03	OAW42	ovary	adenocarcinoma	REFRACTORY
Englerin A	2	30	28.76	-51.1	40.51	PLC/PRF/5	liver	hepatocellular_carcinoma	INTERMEDIATE
Englerin A	2	30	30	-32.8	20.26	OE19	oesophagus	adenocarcinoma	INTERMEDIATE
Englerin A	2	30	30	9.59	15.47	SW837	large_intestine	adenocarcinoma	REFRACTORY
Englerin A	2	30	30	17.61	4.67	COLO 668	lung	small_cell_carcinoma	REFRACTORY
Englerin A	2	30	30	-11.62	53.54	CAS-1	central_nervous_system	astrocytoma_Grade_IV	REFRACTORY
Englerin A	2	30	30	13.88	2.95	Calu-6	lung	undifferentiated_carcinoma	REFRACTORY
Englerin A	2	30	30	14.26	10.51	RMUG-S	ovary	adenocarcinoma	REFRACTORY
Englerin A	2	30	30	-14.08	1.7	RKO	large_intestine	adenocarcinoma	REFRACTORY
Englerin A	2	30	30	4.41	18.89	SNU-216	stomach	NS	REFRACTORY
Englerin A	2	0.15	1.11	-55.46	122.13	KYSE-520	oesophagus	squamous_cell_carcinoma	SENSITIVE
Englerin A	2	1.43	30	-43.41	56.02	TE-4	oesophagus	squamous_cell_carcinoma	SENSITIVE
Englerin A	2	16.32	30	-29.37	15.81	DAN-G	pancreas	NS	INTERMEDIATE
Englerin A	2	27.45	27.45	-51.48	56.66	CHP-212	autonomic_ganglia	NS	INTERMEDIATE
Englerin A	2	30	30	9.36	1.49	CAL-85-1	breast	NS	REFRACTORY
Englerin A	2	4.37	30	-39.08	33.79	CAL-54	kidney	renal_cell_carcinoma	INTERMEDIATE
Englerin A	2	30	30	12.85	6.35	MDA-MB-436	breast	NS	REFRACTORY
Englerin A	2	30	30	16.34	0	MKN-45	stomach	diffuse_adenocarcinoma	REFRACTORY
Englerin A	2	20.25	20.25	-63.69	31.33	SU-DHL-8	haematopoietic_and_lymphoid_tissue	diffuse_large_B_cell_lymphoma	INTERMEDIATE
Englerin A	2	30	30	15.28	2.78	T24	urinary_tract	transitional_cell_carcinoma	REFRACTORY
Englerin A	2	30	30	15.67	2.05	COLO 792	skin	NS	REFRACTORY
Englerin A	2	30	27.56	-54.48	22.71	COLO-699	lung	adenocarcinoma	INTERMEDIATE
Englerin A	2	30	30	3.78	14.68	COR-L47	lung	small_cell_carcinoma	REFRACTORY
Englerin A	2	0.14	0.29	-65.76	145.43	SK-ES-1	bone	NS	SENSITIVE
Englerin A	2	25.49	20.5	-69.76	30.32	OCI-LY3	haematopoietic_and_lymphoid_tissue	diffuse_large_B_cell_lymphoma	INTERMEDIATE
Englerin A	2	9.07	30	-37.73	19.22	VM-CUB1	urinary_tract	transitional_cell_carcinoma	INTERMEDIATE
Englerin A	2	30	30	-20.43	14.35	KYSE-510	oesophagus	squamous_cell_carcinoma	INTERMEDIATE
Englerin A	2	30	30	5.47	8.84	MDA-MB-415	breast	NS	REFRACTORY
Englerin A	2	30	30	0.6	18.67	BxPC-3	pancreas	ductal_carcinoma	REFRACTORY
Englerin A	2	0.49	30	-27.42	44.93	Caki-1	kidney	clear_cell_renal_cell_carcinoma	INTERMEDIATE
Englerin A	2	30	30	-37.02	21.64	LC-1/sq-SF	lung	squamous_cell_carcinoma	INTERMEDIATE
Englerin A	2	1.94	30	-35.15	50.46	SW 1088	central_nervous_system	NS	INTERMEDIATE
Englerin A	2	30	30	-1.02	8.33	SH-4	skin	NS	REFRACTORY
Englerin A	2	15.72	21.62	-59.7	28.6	COLO-320	large_intestine	adenocarcinoma	INTERMEDIATE
Englerin A	2	1.82	30	-20.88	24.38	COLO-680N	oesophagus	squamous_cell_carcinoma	INTERMEDIATE
Englerin A	2	30	30	-14.16	1.6	CAMA-1	breast	NS	REFRACTORY
Englerin A	2	30	30	19.57	0	Calu-3	lung	adenocarcinoma	REFRACTORY
Englerin A	2	30	30	-33.74	30.43	SK-MEL-5	skin	NS	INTERMEDIATE
Englerin A	2	30	30	18.87	0	SK-N-FI	autonomic_ganglia	NS	REFRACTORY
Englerin A	2	30	30	-32.4	13.84	SW 1353	bone	NS	INTERMEDIATE
Englerin A	2	17.9	30	-22.29	12.34	OE33	oesophagus	metaplasia	INTERMEDIATE
Englerin A	2	10.33	30	-20.5	6.77	KYSE-70	oesophagus	squamous_cell_carcinoma	INTERMEDIATE
Englerin A	2	4.55	2.67	-80.74	131.27	L-363	haematopoietic_and_lymphoid_tissue	plasma_cell_myeloma	INTERMEDIATE
Englerin A	2	0.54	30	-19.69	31.91	KS-1	central_nervous_system	astrocytoma_Grade_IV	INTERMEDIATE
Englerin A	2	18.05	30	-38.1	20.8	CMK-11-5	haematopoietic_and_lymphoid_tissue	acute_myeloid_leukaemia	INTERMEDIATE
Englerin A	2	8.74	30	-35.79	16.38	COV318	ovary	NS	INTERMEDIATE
Englerin A	2	30	30	7.71	70.82	Ki-JK	haematopoietic_and_lymphoid_tissue	anaplastic_large_cell_lymphoma	REFRACTORY
Englerin A	2	5.32	30	-20.55	14.47	L3.3	pancreas	NS	INTERMEDIATE
Englerin A	2	15.37	30	-46.82	27.5	MOLM-13	haematopoietic_and_lymphoid_tissue	acute_myeloid_leukaemia	INTERMEDIATE
Englerin A	2	30	30	-7.6	2.7	LN-229	central_nervous_system	astrocytoma_Grade_IV	REFRACTORY
Englerin A	2	30	30	-1.9	13.9	MEL-JUSO	skin	NS	REFRACTORY
Englerin A	2	30	30	-34.56	9.16	LK-2	lung	squamous_cell_carcinoma	INTERMEDIATE
Englerin A	2	30	30	-41.82	16.34	SEM	haematopoietic_and_lymphoid_tissue	acute_lymphoblastic_B_cell_leukaemia	INTERMEDIATE
Englerin A	2	30	30	-10.34	57.98	SR-786	haematopoietic_and_lymphoid_tissue	anaplastic_large_cell_lymphoma	REFRACTORY
Englerin A	2	0.16	1.02	-60.37	128.06	RPMI-7951	skin	NS	SENSITIVE
Englerin A	2	30	28.72	-51.66	26.83	RH-41	soft_tissue	alveolar	INTERMEDIATE
Englerin A	2	30	30	8.73	0.16	SK-N-AS	autonomic_ganglia	NS	REFRACTORY
Englerin A	2	9.85	30	-22.6	8.9	SW 1990	pancreas	ductal_carcinoma	INTERMEDIATE
Englerin A	2	30	30	-24.77	7.08	RL	haematopoietic_and_lymphoid_tissue	diffuse_large_B_cell_lymphoma	INTERMEDIATE
Englerin A	2	30	30	-41.75	30.43	RS4;11	haematopoietic_and_lymphoid_tissue	acute_lymphoblastic_B_cell_leukaemia	INTERMEDIATE
Englerin A	2	30	30	3.93	3.21	SK-CO-1	large_intestine	adenocarcinoma	REFRACTORY
Englerin A	2	30	30	2.53	22.57	T778	soft_tissue	well_differentiated	REFRACTORY
Englerin A	2	8.09	30	-25	17.9	RKN	soft_tissue	NS	INTERMEDIATE
Englerin A	2	30	30	15.58	3.35	SJRH30	soft_tissue	NS	REFRACTORY
Englerin A	2	30	30	4.55	1.26	SCaBER	urinary_tract	transitional_cell_carcinoma	REFRACTORY
Englerin A	2	30	30	-23.35	16.17	SW48	large_intestine	adenocarcinoma	INTERMEDIATE
Englerin A	2	11.3	30	-18.51	5.27	SK-MEL-30	skin	NS	REFRACTORY
Englerin A	2	30	30	0.12	15.28	SK-LU-1	lung	adenocarcinoma	REFRACTORY
Englerin A	2	30	30	-30.33	12.53	THP-1	haematopoietic_and_lymphoid_tissue	acute_myeloid_leukaemia	INTERMEDIATE
Englerin A	2	30	30	-21.19	8.01	SK-N-SH	autonomic_ganglia	NS	INTERMEDIATE
Englerin A	2	0.05	0.05	-90.7	248.42	TC-71	bone	NS	SENSITIVE
Englerin A	2	30	30	11.91	3.42	SK-MEL-24	skin	NS	REFRACTORY
Englerin A	2	5.13	30	-17.1	11.06	U-118 MG	central_nervous_system	astrocytoma	INTERMEDIATE
Englerin A	2	30	30	-7.89	1.12	SK-OV-3	ovary	adenocarcinoma	REFRACTORY
Englerin A	2	0.18	30	-21.01	46.16	SK-N-BE(2)	autonomic_ganglia	NS	INTERMEDIATE
Englerin A	2	0.07	0.09	-87.56	220.88	U266B1	haematopoietic_and_lymphoid_tissue	plasma_cell_myeloma	SENSITIVE
Englerin A	2	10.92	30	-26.16	8.37	SF-295	central_nervous_system	astrocytoma_Grade_IV	INTERMEDIATE
Englerin A	2	9.13	30	-23.94	11.97	SH-10-TC	stomach	NS	INTERMEDIATE
Englerin A	2	30	30	-8.4	45.6	SNU-626	central_nervous_system	astrocytoma_Grade_IV	REFRACTORY
Englerin A	2	30	30	-21.87	10.76	GAMG	central_nervous_system	NS	INTERMEDIATE
Englerin A	2	25.13	30	-46.31	16.41	DMS 273	lung	small_cell_carcinoma	INTERMEDIATE
Englerin A	2	0.02	0.02	-81.08	314.01	DMS 79	lung	small_cell_carcinoma	SENSITIVE
Englerin A	2	30	18.59	-58.28	76.33	MAVER-1	haematopoietic_and_lymphoid_tissue	mantle_cell_lymphoma	INTERMEDIATE
Englerin A	2	30	30	-3.45	25.51	MKN7	stomach	tubular_adenocarcinoma	REFRACTORY
Englerin A	2	7.95	30	-16.07	8.12	MIA PaCa-2	pancreas	ductal_carcinoma	INTERMEDIATE
Englerin A	2	13.51	13.51	-97.31	52.1	SUP-M2	haematopoietic_and_lymphoid_tissue	anaplastic_large_cell_lymphoma	INTERMEDIATE
Englerin A	2	2.24	30	-21.53	21.54	8305C	thyroid	anaplastic_carcinoma	INTERMEDIATE
Englerin A	2	30	30	-49.72	28.92	EBC-1	lung	squamous_cell_carcinoma	INTERMEDIATE
Englerin A	2	29.62	30	-26.88	15.76	Daoy	central_nervous_system	NS	INTERMEDIATE
Englerin A	2	0.04	0.05	-90.44	252.06	DK-MG	central_nervous_system	astrocytoma_Grade_IV	SENSITIVE
Englerin A	2	11.25	30	-23.76	7.12	MEG-01	haematopoietic_and_lymphoid_tissue	blast_phase_chronic_myeloid_leukaemia	INTERMEDIATE
Englerin A	2	17.93	30	-30.52	41.88	LP-6	soft_tissue	dedifferentiated	INTERMEDIATE
Englerin A	2	9.59	30	-34.59	25.73	KYSE-150	oesophagus	squamous_cell_carcinoma	INTERMEDIATE
Englerin A	2	12.4	30	-33.16	20.48	KURAMOCHI	ovary	undifferentiated_carcinoma	INTERMEDIATE
Englerin A	2	30	30	0.77	35.49	SNU-1	stomach	undifferentiated_adenocarcinoma	REFRACTORY
Englerin A	2	30	30	18.97	11.7	T-47D	breast	ductal_carcinoma	REFRACTORY
Englerin A	2	30	30	-38.76	22.28	Set-2	haematopoietic_and_lymphoid_tissue	essential_thrombocythaemia	INTERMEDIATE
Englerin A	2	30	30	-42.09	18.99	TE-6	oesophagus	squamous_cell_carcinoma	INTERMEDIATE
Englerin A	2	30	30	-18.29	9.96	SU-DHL-10	haematopoietic_and_lymphoid_tissue	diffuse_large_B_cell_lymphoma	REFRACTORY
Englerin A	2	0.07	0.27	-56.35	141.58	TOV-21G	ovary	clear_cell_carcinoma	SENSITIVE
Englerin A	2	30	30	-24.59	15.63	SUM-52	breast	NS	INTERMEDIATE
Englerin A	2	30	30	-20.5	10.6	U-251 MG	central_nervous_system	astrocytoma	INTERMEDIATE
Englerin A	2	0.12	0.44	-54.78	123.83	SNU-182	liver	hepatocellular_carcinoma	SENSITIVE
Englerin A	2	30	30	-6.31	0.66	UACC-257	skin	NS	REFRACTORY
Englerin A	2	8.03	30	-46.19	25.21	T84	large_intestine	adenocarcinoma	INTERMEDIATE
Englerin A	2	14.18	30	-15.73	3.49	SK-UT-1	soft_tissue	NS	REFRACTORY
Englerin A	2	30	30	-42.05	27.29	TOV-112D	ovary	endometrioid_carcinoma	INTERMEDIATE
Englerin A	2	30	24.26	-62.02	24.43	U-937	haematopoietic_and_lymphoid_tissue	malignant_histiocytosis	INTERMEDIATE
Englerin A	2	30	30	1.41	10.98	SNU-738	central_nervous_system	oligodendroglioma	REFRACTORY
Englerin A	2	30	30	-40.98	35.21	SNU-C1	large_intestine	adenocarcinoma	INTERMEDIATE
Englerin A	2	0.41	30	-45.76	98.79	SNU-449	liver	hepatocellular_carcinoma	SENSITIVE
Englerin A	2	30	30	7.67	4.06	YAPC	pancreas	NS	REFRACTORY
Englerin A	2	12.5	30	-37.13	21.03	SW480	large_intestine	adenocarcinoma	INTERMEDIATE
Englerin A	2	30	30	-31.24	20.98	TE-1	oesophagus	squamous_cell_carcinoma	INTERMEDIATE
Englerin A	2	30	30	-44.49	12.62	YMB-1	breast	NS	INTERMEDIATE
Englerin A	2	10.99	30	-34.69	18.07	WM1799	skin	NS	INTERMEDIATE
Englerin A	2	0.03	0.04	-78.4	229.61	WS1	skin	(Empty)	SENSITIVE
Englerin A	2	30	30	-46.35	41.6	WSU-DLCL2	haematopoietic_and_lymphoid_tissue	diffuse_large_B_cell_lymphoma	INTERMEDIATE
Englerin A	2	30	30	6.16	9.47	YKG1	central_nervous_system	astrocytoma_Grade_IV	REFRACTORY
Englerin A	2	10.36	30	-24.81	11.99	WM-983B	skin	NS	INTERMEDIATE
Englerin A	2	10.36	30	-18.87	6.33	T98G	central_nervous_system	astrocytoma_Grade_IV	REFRACTORY
Englerin A	2	30	30	-43.96	8.92	COLO 775	haematopoietic_and_lymphoid_tissue	chronic_myeloid_leukaemia	INTERMEDIATE
Englerin A	2	30	30	-12	63.95	COR-L279	lung	small_cell_carcinoma	REFRACTORY
Englerin A	2	30	30	2.5	11.58	LS411N	large_intestine	adenocarcinoma	REFRACTORY
Englerin A	2	30	30	-22.38	11.26	22Rv1	prostate	NS	INTERMEDIATE
Englerin A	2	30	30	-15.53	2.67	CFPAC-1	pancreas	ductal_carcinoma	REFRACTORY
Englerin A	2	30	30	16.05	3.64	LoVo	large_intestine	adenocarcinoma	REFRACTORY
Englerin A	2	9.35	30	-21.52	9.67	MDST8	large_intestine	adenocarcinoma	INTERMEDIATE
Englerin A	2	10.53	30	-33.16	12.64	LU65	lung	giant_cell_carcinoma	INTERMEDIATE
Englerin A	2	30	30	3.5	10.59	LMSU	stomach	adenocarcinoma	REFRACTORY
Englerin A	2	0.05	0.07	-67.94	184.15	LXF-289	lung	adenocarcinoma	SENSITIVE
Englerin A	2	30	30	16.48	1.34	MB 157	breast	NS	REFRACTORY
Englerin A	2	30	30	16.74	0.78	COR-L88	lung	small_cell_carcinoma	REFRACTORY
Englerin A	2	30	30	1.31	6.21	COR-L23	lung	large_cell_carcinoma	REFRACTORY
Englerin A	2	9.34	30	-22.16	10.72	LU99	lung	giant_cell_carcinoma	INTERMEDIATE
Englerin A	2	30	30	-25.89	18.25	SW948	large_intestine	adenocarcinoma	INTERMEDIATE
Englerin A	2	30	30	1.88	10.25	SW620	large_intestine	adenocarcinoma	REFRACTORY
Englerin A	2	30	30	-20.85	7.99	TE-5	oesophagus	squamous_cell_carcinoma	INTERMEDIATE
Englerin A	2	9.2	30	-48.74	24.76	TE-15	oesophagus	squamous_cell_carcinoma	INTERMEDIATE
Englerin A	2	30	30	-23.57	9.52	ZR-75-30	breast	ductal_carcinoma	INTERMEDIATE
Englerin A	2	30	30	3.86	9.99	Caki-2	kidney	clear_cell_renal_cell_carcinoma	REFRACTORY
Englerin A	2	30	30	0.39	0	Capan-1	pancreas	ductal_carcinoma	REFRACTORY
Englerin A	2	5.61	30	-46.8	43.08	NCI-H1355	lung	adenocarcinoma	INTERMEDIATE
Englerin A	2	30	30	17.08	0.24	WM-88	skin	NS	REFRACTORY
Englerin A	2	9.59	30	-24.3	9.71	WM-266-4	skin	NS	INTERMEDIATE
Englerin A	2	22.89	30	-45.5	19.11	TE-11	oesophagus	squamous_cell_carcinoma	INTERMEDIATE
Englerin A	2	0.16	0.28	-74.51	162.08	697	haematopoietic_and_lymphoid_tissue	acute_lymphoblastic_leukaemia	SENSITIVE
Englerin A	2	0.08	0.19	-63.78	165.75	HCC-1171	lung	non_small_cell_carcinoma	SENSITIVE
Englerin A	2	11.92	13.34	-82.99	34.94	EOL-1	haematopoietic_and_lymphoid_tissue	acute_myeloid_leukaemia	INTERMEDIATE
Englerin A	2	1.67	30	-26.09	31.35	DBTRG-05MG	central_nervous_system	astrocytoma_Grade_IV	INTERMEDIATE
Englerin A	2	30	30	7.29	16.77	MEC-1	haematopoietic_and_lymphoid_tissue	chronic_lymphocytic_leukaemia-small_lymphocytic_lymphoma	REFRACTORY
Englerin A	2	7.61	30	-31.92	18.66	NCI-H1048	lung	small_cell_carcinoma	INTERMEDIATE
Englerin A	2	30	30	-23.13	9.74	MCAS	ovary	mucinous_carcinoma	INTERMEDIATE
Englerin A	2	30	30	-2.34	22.48	MeWo	skin	NS	REFRACTORY
Englerin A	2	30	30	-22.39	4.78	TE-10	oesophagus	squamous_cell_carcinoma	INTERMEDIATE
Englerin A	2	30	30	-14.32	3.31	huH-1	liver	hepatocellular_carcinoma	REFRACTORY
Englerin A	2	30	30	-19.39	6.64	SW1417	large_intestine	adenocarcinoma	REFRACTORY
Englerin A	2	30	30	-26.21	20.81	UM-UC-3	urinary_tract	transitional_cell_carcinoma	INTERMEDIATE
Englerin A	2	30	30	-23.66	5.54	TEN	endometrium	clear_cell_carcinoma	INTERMEDIATE
Englerin A	2	30	30	-31.43	6.2	SU-DHL-4	haematopoietic_and_lymphoid_tissue	diffuse_large_B_cell_lymphoma	INTERMEDIATE
Englerin A	2	30	30	-42.27	70.17	VMRC-RCZ	kidney	renal_cell_carcinoma	INTERMEDIATE
Englerin A	2	9.04	30	-19.94	11.05	WM-793	skin	NS	INTERMEDIATE
Englerin A	2	30	30	-42.39	11.34	Z-138	haematopoietic_and_lymphoid_tissue	mantle_cell_lymphoma	INTERMEDIATE
Englerin A	2	30	30	-16.37	5.04	TF-1	haematopoietic_and_lymphoid_tissue	acute_myeloid_leukaemia	REFRACTORY
Englerin A	2	30	30	-41.52	12.52	HEL 92.1.7	haematopoietic_and_lymphoid_tissue	acute_myeloid_leukaemia	INTERMEDIATE
Englerin A	2	18.35	30	-31.36	17.69	FaDu	upper_aerodigestive_tract	squamous_cell_carcinoma	INTERMEDIATE
Englerin A	2	30	30	-14.5	5.46	COV504	ovary	NS	REFRACTORY
Englerin A	2	30	30	-10.17	64.91	MC116	haematopoietic_and_lymphoid_tissue	B_cell_lymphoma_unspecified	REFRACTORY
Englerin A	2	14.4	30	-35.15	27.9	MDA-MB-231	breast	NS	INTERMEDIATE
Englerin A	2	30	30	13.23	8.94	MOLT-16	haematopoietic_and_lymphoid_tissue	acute_lymphoblastic_T_cell_leukaemia	REFRACTORY
Englerin A	2	30	30	-46.26	14.51	MDA-MB-453	breast	NS	INTERMEDIATE
Englerin A	2	18.22	19.92	-66.18	27.26	Loucy	haematopoietic_and_lymphoid_tissue	acute_lymphoblastic_T_cell_leukaemia	INTERMEDIATE
Englerin A	2	11.08	30	-30.2	9.67	NCI-H2073	lung	adenocarcinoma	INTERMEDIATE
Englerin A	2	30	30	2.83	27.2	SNU-1079	biliary_tract	NS	REFRACTORY
Englerin A	2	0.05	0.2	-52.37	139.09	SW 1783	central_nervous_system	astrocytoma_Grade_III	SENSITIVE
Englerin A	2	30	30	6.54	8.65	SK-MEL-2	skin	NS	REFRACTORY
Englerin A	2	30	30	6.54	8.65	SK-MEL-2	(Empty)	(Empty)	REFRACTORY
Englerin A	2	30	30	-15.7	3.49	SKM-1	haematopoietic_and_lymphoid_tissue	acute_myeloid_leukaemia	REFRACTORY
Englerin A	2	4.58	30	-30.24	36.14	SNU-475	liver	hepatocellular_carcinoma	INTERMEDIATE
Englerin A	2	30	30	-18.75	6.64	UACC-62	skin	NS	REFRACTORY
Englerin A	2	30	30	4.15	5.65	GOS-3	central_nervous_system	astrocytoma	REFRACTORY
Englerin A	2	15.57	30	-16.24	9.23	COLO-800	skin	NS	REFRACTORY
Englerin A	2	12.19	30	-34.73	15.12	HARA	lung	squamous_cell_carcinoma	INTERMEDIATE
Englerin A	2	17.42	30	-29.65	13.89	NCI-H1792	lung	adenocarcinoma	INTERMEDIATE
Englerin A	2	22.56	30	-32.07	7.76	NCI-H1299	lung	non_small_cell_carcinoma	INTERMEDIATE
Englerin A	2	14.29	30	-28.23	9.35	1321N1	central_nervous_system	astrocytoma	INTERMEDIATE
Englerin A	2	30	30	15.23	0.45	EFM-19	breast	ductal_carcinoma	REFRACTORY
Englerin A	2	30	30	3.95	12.82	DLD-1	large_intestine	adenocarcinoma	REFRACTORY
Englerin A	2	12.98	28.95	-50.54	58.98	Caov-3	ovary	adenocarcinoma	INTERMEDIATE
Englerin A	2	30	30	-32.64	35.97	GCT	soft_tissue	NS	INTERMEDIATE
Englerin A	2	30	22.38	-60.71	35.54	HCC-44	lung	adenocarcinoma	INTERMEDIATE
Englerin A	2	0.04	0.06	-72.99	204.34	GI-1	central_nervous_system	gliosarcoma	SENSITIVE
Englerin A	2	30	30	-36.08	16.25	MKN1	stomach	mixed_adenosquamous_carcinoma	INTERMEDIATE
Englerin A	2	28.11	30	-35.37	8.58	MONO-MAC-6	haematopoietic_and_lymphoid_tissue	acute_myeloid_leukaemia	INTERMEDIATE
Englerin A	2	9.85	30	-20.93	8.54	MOR/CPR	lung	adenocarcinoma	INTERMEDIATE
Englerin A	2	30	30	-6.95	1.88	SW 1271	lung	small_cell_carcinoma	REFRACTORY
Englerin A	2	30	30	-27.78	7.98	DV-90	lung	adenocarcinoma	INTERMEDIATE
Englerin A	2	22	26.43	-52.95	31.85	EM-2	haematopoietic_and_lymphoid_tissue	blast_phase_chronic_myeloid_leukaemia	INTERMEDIATE
Englerin A	2	11.84	30	-37	48.3	DU 145	prostate	NS	INTERMEDIATE
Englerin A	2	30	30	0.69	17.98	HPB-ALL	haematopoietic_and_lymphoid_tissue	acute_lymphoblastic_T_cell_leukaemia	REFRACTORY
Englerin A	2	30	30	7.43	11.89	MHH-NB-11	autonomic_ganglia	NS	REFRACTORY
Englerin A	2	30	30	9.87	2.88	NB-1	autonomic_ganglia	NS	REFRACTORY
Englerin A	2	26.14	30	-20.77	4.53	SNG-M	endometrium	adenocarcinoma	INTERMEDIATE
Englerin A	2	30	30	12.48	12.8	DU4475	breast	ductal_carcinoma	REFRACTORY
Englerin A	2	30	30	-46.71	21.96	EB2	haematopoietic_and_lymphoid_tissue	Burkitt_lymphoma	INTERMEDIATE
Englerin A	2	3.41	30	-23.33	32.11	Calu-1	lung	squamous_cell_carcinoma	INTERMEDIATE
Englerin A	2	0.03	0.03	-85.66	253.66	NCI-H196	lung	small_cell_carcinoma	SENSITIVE
Englerin A	2	30	30	-3.7	21.63	NCI-H1092	lung	small_cell_carcinoma	REFRACTORY
Englerin A	2	13.32	30	-29.3	7.49	NCI-H1944	lung	adenocarcinoma	INTERMEDIATE
Englerin B	1	24.54	21.09	-61.06	38.61	SKM-1	haematopoietic_and_lymphoid_tissue	acute_myeloid_leukaemia	INTERMEDIATE
Englerin B	1	30	30	-38.77	17.9	U-118 MG	central_nervous_system	astrocytoma	INTERMEDIATE
Englerin B	1	30	30	-42.82	52.11	Calu-1	lung	squamous_cell_carcinoma	INTERMEDIATE
Englerin B	1	30	30	-43.35	10.07	HCC1428	breast	NS	INTERMEDIATE
Englerin B	1	30	28.85	-51.09	37.43	HCC1937	breast	ductal_carcinoma	INTERMEDIATE
Englerin B	1	30	26.91	-56.69	20.68	MHH-NB-11	autonomic_ganglia	NS	INTERMEDIATE
Englerin B	1	12.87	28.34	-50.6	20.21	MOR/CPR	lung	adenocarcinoma	INTERMEDIATE
Englerin B	1	30	30	0.87	40.95	MKN1	stomach	mixed_adenosquamous_carcinoma	REFRACTORY
Englerin B	1	30	30	2.83	19.1	SK-N-BE(2)	autonomic_ganglia	NS	REFRACTORY
Englerin B	1	30	25.83	-57.08	28.45	EB2	haematopoietic_and_lymphoid_tissue	Burkitt_lymphoma	INTERMEDIATE
Englerin B	1	22.28	22.28	-62.65	67.54	NB-1	autonomic_ganglia	NS	INTERMEDIATE
Englerin B	1	15.29	15.29	-72.44	152.84	23132/87	stomach	adenocarcinoma	INTERMEDIATE
Englerin B	1	30	30	-45.93	10.97	HCC38	breast	ductal_carcinoma	INTERMEDIATE
Englerin B	1	11.91	14.29	-74.97	47.08	G-401	soft_tissue	NS	INTERMEDIATE
Englerin B	1	30	28.61	-51.74	27.8	HTK-	haematopoietic_and_lymphoid_tissue	plasma_cell_myeloma	INTERMEDIATE
Englerin B	1	30	30	-32.03	21.47	GMS-10	central_nervous_system	astrocytoma_Grade_IV	INTERMEDIATE
Englerin B	1	30	30	14.96	6.53	HCC-366	lung	mixed_adenosquamous_carcinoma	REFRACTORY
Englerin B	1	8.24	30	-35.2	18.34	HCC1500	breast	ductal_carcinoma	INTERMEDIATE
Englerin B	1	3.48	30	-35.83	36.09	NCI-H1092	lung	small_cell_carcinoma	INTERMEDIATE
Englerin B	1	30	30	-3.26	25.48	NCI-H196	lung	small_cell_carcinoma	REFRACTORY
Englerin B	1	30	15.82	-75.02	49.5	NCI-H1944	lung	adenocarcinoma	INTERMEDIATE
Englerin B	1	30	30	-46.18	35.45	Detroit 562	upper_aerodigestive_tract	NS	INTERMEDIATE
Englerin B	1	30	30	-23.22	5.5	EN	endometrium	NS	INTERMEDIATE
Englerin B	1	30	30	-40.41	25.73	HCC1806	breast	ductal_carcinoma	INTERMEDIATE
Englerin B	1	15.04	15.04	-82.94	41.08	NCI-H1341	lung	small_cell_carcinoma	INTERMEDIATE
Englerin B	1	9.9	30	-36.91	37.41	NCI-H1563	lung	adenocarcinoma	INTERMEDIATE
Englerin B	1	30	12.46	-64.89	91	A-498	kidney	renal_cell_carcinoma	INTERMEDIATE
Englerin B	1	30	30	-44.71	44.96	ES-2	ovary	clear_cell_carcinoma	INTERMEDIATE
Englerin B	1	30	19.29	-77.46	34.23	HCC827	lung	adenocarcinoma	INTERMEDIATE
Englerin B	1	30	11.24	-63.31	117.95	NCI-H1781	lung	bronchioloalveolar_adenocarcinoma	INTERMEDIATE
Englerin B	1	30	30	-29.27	9.72	HUP-T3	pancreas	NS	INTERMEDIATE
Englerin B	1	10.41	30	-41.69	18.03	HCT-15	large_intestine	adenocarcinoma	INTERMEDIATE
Englerin B	1	22.78	22.39	-59.97	40.08	NCI-H1666	lung	bronchioloalveolar_adenocarcinoma	INTERMEDIATE
Englerin B	1	19.57	19.57	-74.81	38.35	NCI-H1734	lung	adenocarcinoma	INTERMEDIATE
Englerin B	1	30	9.13	-80.66	86.63	MJ	haematopoietic_and_lymphoid_tissue	mycosis_fungoides-Sezary_syndrome	INTERMEDIATE
Englerin B	1	30	30	-47.99	32.85	HLC-1	lung	adenocarcinoma	INTERMEDIATE
Englerin B	1	12.89	13.1	-98.82	33.67	DOHH-2	haematopoietic_and_lymphoid_tissue	diffuse_large_B_cell_lymphoma	INTERMEDIATE
Englerin B	1	11.72	17.48	-57.16	21.61	DMS 114	lung	small_cell_carcinoma	INTERMEDIATE
Englerin B	1	22.89	22.89	-57.28	78.14	EFM-192A	breast	NS	INTERMEDIATE
Englerin B	1	30	30	-32.98	55.99	G-361	skin	NS	INTERMEDIATE
Englerin B	1	30	30	-45.48	37.19	HCC2218	breast	ductal_carcinoma	INTERMEDIATE
Englerin B	1	26.68	27.6	-59.04	14.61	HCC-95	lung	squamous_cell_carcinoma	INTERMEDIATE
Englerin B	1	10.55	30	-36.73	59.74	NCI-H2122	lung	adenocarcinoma	INTERMEDIATE
Englerin B	1	30	30	-29.69	22.07	NCI-H1693	lung	adenocarcinoma	INTERMEDIATE
Englerin B	1	30	30	-37.96	28.47	HEC-251	endometrium	adenocarcinoma	INTERMEDIATE
Englerin B	1	30	28.69	-56.14	13.39	EB1	haematopoietic_and_lymphoid_tissue	Burkitt_lymphoma	INTERMEDIATE
Englerin B	1	30	30	-44.7	17.29	NCI-H2170	lung	squamous_cell_carcinoma	INTERMEDIATE
Englerin B	1	30	24.82	-55.3	44.13	NCI-H2172	lung	non_small_cell_carcinoma	INTERMEDIATE
Englerin B	1	12.07	16.58	-60.07	20.53	MOLP-8	haematopoietic_and_lymphoid_tissue	plasma_cell_myeloma	INTERMEDIATE
Englerin B	1	16.74	30	-45.32	17.69	HEC-1-A	endometrium	adenocarcinoma	INTERMEDIATE
Englerin B	1	30	21.36	-73.86	27.45	MONO-MAC-1	haematopoietic_and_lymphoid_tissue	acute_myeloid_leukaemia	INTERMEDIATE
Englerin B	1	30	30	-36.18	73.24	MEL-HO	skin	NS	INTERMEDIATE
Englerin B	1	30	30	-45.58	44.98	NCI-H2330	lung	small_cell_carcinoma	INTERMEDIATE
Englerin B	1	30	3.19	-69.93	158.99	FU-OV-1	ovary	serous_carcinoma	INTERMEDIATE
Englerin B	1	30	18.74	-72.67	41.09	ESS-1	endometrium	carcinosarcoma-malignant_mesodermal_mixed_tumour	INTERMEDIATE
Englerin B	1	30	30	-44.91	36.05	HEC-50B	endometrium	adenocarcinoma	INTERMEDIATE
Englerin B	1	8.15	30	-29.85	27.37	HCT 116	large_intestine	NS	INTERMEDIATE
Englerin B	1	30	30	16.83	14.82	GRANTA-519	haematopoietic_and_lymphoid_tissue	mantle_cell_lymphoma	REFRACTORY
Englerin B	1	8.08	13.77	-61.7	52.26	HCC1187	breast	ductal_carcinoma	INTERMEDIATE
Englerin B	1	11.49	18.48	-56.01	42.88	NB-4	haematopoietic_and_lymphoid_tissue	acute_myeloid_leukaemia	INTERMEDIATE
Englerin B	1	30	30	-43.65	10.28	NCI-H1623	lung	adenocarcinoma	INTERMEDIATE
Englerin B	1	22.52	30	-45.66	61.94	NCI-H1793	lung	adenocarcinoma	INTERMEDIATE
Englerin B	1	20.59	30	-41.41	35.67	Mel202	eye	NS	INTERMEDIATE
Englerin B	1	23.11	14.92	-83.26	55.52	NCI-H1703	lung	squamous_cell_carcinoma	INTERMEDIATE
Englerin B	1	30	30	-41.44	84.84	NCI-H226	lung	squamous_cell_carcinoma	INTERMEDIATE
Englerin B	1	10.48	11.93	-73.22	68.28	NCI-H28	pleura	NS	INTERMEDIATE
Englerin B	1	30	30	-36.64	48.68	GR-M	skin	NS	INTERMEDIATE
Englerin B	1	1.04	30	-31.36	31.6	IPC-298	skin	NS	INTERMEDIATE
Englerin B	1	30	30	-3.42	16.33	H4	central_nervous_system	NS	REFRACTORY
Englerin B	1	30	15.75	-70.92	49.94	GCIY	stomach	adenocarcinoma	INTERMEDIATE
Englerin B	1	30	30	-39.26	19.52	HCC1395	breast	ductal_carcinoma	INTERMEDIATE
Englerin B	1	30	30	-0.25	7.34	HT-1080	soft_tissue	NS	REFRACTORY
Englerin B	1	30	18.97	-59.2	70.42	HT-29	large_intestine	adenocarcinoma	INTERMEDIATE
Englerin B	1	30	25.08	-53.34	74.8	HCC1419	breast	ductal_carcinoma	INTERMEDIATE
Englerin B	1	30	30	-38.54	26.55	59M	ovary	NS	INTERMEDIATE
Englerin B	1	30	30	1.3	7.84	A172	central_nervous_system	astrocytoma_Grade_IV	REFRACTORY
Englerin B	1	30	30	8.5	28.18	GA-10	haematopoietic_and_lymphoid_tissue	Burkitt_lymphoma	REFRACTORY
Englerin B	1	30	30	-44.95	77.57	Hey-A8	ovary	NS	INTERMEDIATE
Englerin B	1	30	30	-25.48	49.07	MG-63	bone	NS	INTERMEDIATE
Englerin B	1	14.95	14.95	-63.95	65.46	NCI-H647	lung	mixed_adenosquamous_carcinoma	INTERMEDIATE
Englerin B	1	17.41	30	-45.81	22.22	A-204	soft_tissue	NS	INTERMEDIATE
Englerin B	1	16.75	30	-47.22	27.05	HLF	liver	hepatocellular_carcinoma	INTERMEDIATE
Englerin B	1	30	30	-48.04	32.63	GP2d	large_intestine	adenocarcinoma	INTERMEDIATE
Englerin B	1	30	19.07	-60.29	78.46	HEC-59	endometrium	adenocarcinoma	INTERMEDIATE
Englerin B	1	12.27	19.18	-55.16	76.16	HT115	large_intestine	NS	INTERMEDIATE
Englerin B	1	9.47	10.06	-92.74	44.87	HH	haematopoietic_and_lymphoid_tissue	adult_T_cell_lymphoma-leukaemia	INTERMEDIATE
Englerin B	1	11.26	13.86	-68.91	52.62	HCC1954	breast	ductal_carcinoma	INTERMEDIATE
Englerin B	1	20.95	20.95	-68.78	40.16	Hs 611.T	haematopoietic_and_lymphoid_tissue	Hodgkin_lymphoma	INTERMEDIATE
Englerin B	1	30	30	-35.93	88.04	Hs 729	soft_tissue	NS	INTERMEDIATE
Englerin B	1	19.64	19.64	-75.68	42.86	Hs 571.T	ovary	NS	INTERMEDIATE
Englerin B	1	30	16.05	-83.41	72.2	JURKAT	haematopoietic_and_lymphoid_tissue	acute_lymphoblastic_T_cell_leukaemia	INTERMEDIATE
Englerin B	1	30	30	-3.91	21.08	HT55	large_intestine	adenocarcinoma	REFRACTORY
Englerin B	1	30	19.47	-59.24	85.52	BT-549	breast	ductal_carcinoma	INTERMEDIATE
Englerin B	1	30	30	-40.46	126.47	Hs 766T	pancreas	ductal_carcinoma	INTERMEDIATE
Englerin B	1	12.72	13.22	-86.39	51.51	KARPAS-299	haematopoietic_and_lymphoid_tissue	anaplastic_large_cell_lymphoma	INTERMEDIATE
Englerin B	1	9.85	30	-49.72	34.15	HCC1143	breast	ductal_carcinoma	INTERMEDIATE
Englerin B	1	30	24.27	-54.26	61.7	IGR-37	skin	NS	INTERMEDIATE
Englerin B	1	30	28.65	-51.52	30.83	HCC1569	breast	metaplastic_carcinoma	INTERMEDIATE
Englerin B	1	30	5.71	-69.99	127.27	AGS	stomach	adenocarcinoma	INTERMEDIATE
Englerin B	1	30	30	-43.69	18.42	Hs 578T	breast	ductal_carcinoma	INTERMEDIATE
Englerin B	1	11.13	30	-42.78	36.8	KLE	endometrium	adenocarcinoma	INTERMEDIATE
Englerin B	1	30	30	-36.52	70.27	IGR-39	skin	NS	INTERMEDIATE
Englerin B	1	17.14	20.64	-61.74	34.71	Hs 944.T	skin	NS	INTERMEDIATE
Englerin B	1	30	30	-45.33	19.97	HEC-6	endometrium	adenocarcinoma	INTERMEDIATE
Englerin B	1	7.96	30	-23.37	11.99	Hs 936.T	skin	NS	INTERMEDIATE
Englerin B	1	30	22.78	-65.38	28.35	NCI-H358	lung	bronchioloalveolar_adenocarcinoma	INTERMEDIATE
Englerin B	1	10.18	30	-24.06	10.19	MOG-G-UVW	central_nervous_system	astrocytoma	INTERMEDIATE
Englerin B	1	0.1	30	-23.31	34.39	BFTC-909	kidney	NS	INTERMEDIATE
Englerin B	1	27.53	27.53	-54.6	17.11	MKN74	stomach	tubular_adenocarcinoma	INTERMEDIATE
Englerin B	1	30	30	-38.05	46.1	786-O	kidney	clear_cell_renal_cell_carcinoma	INTERMEDIATE
Englerin B	1	30	30	4.1	21.39	Hs 939.T	skin	NS	REFRACTORY
Englerin B	1	14.64	30	-42.88	32.39	NCI-H2405	lung	adenocarcinoma	INTERMEDIATE
Englerin B	1	21.05	26.6	-56.53	14.12	NCI-H810	lung	large_cell_carcinoma	INTERMEDIATE
Englerin B	1	30	30	5.53	5.2	NCI-H727	lung	NS	REFRACTORY
Englerin B	1	30	30	-32.1	22.87	NCI-H460	lung	large_cell_carcinoma	INTERMEDIATE
Englerin B	1	30	29.22	-50.99	29.69	KMS-28BM	haematopoietic_and_lymphoid_tissue	plasma_cell_myeloma	INTERMEDIATE
Englerin B	1	30	16.46	-69.63	68.45	HEC-151	endometrium	adenocarcinoma	INTERMEDIATE
Englerin B	1	20.13	30	-28.14	6.63	J82	urinary_tract	transitional_cell_carcinoma	INTERMEDIATE
Englerin B	1	15.82	26.54	-52.73	36.6	8-MG-BA	central_nervous_system	astrocytoma_Grade_IV	INTERMEDIATE
Englerin B	1	22.59	30	-37.15	50.66	Hs 294T	skin	NS	INTERMEDIATE
Englerin B	1	27.11	27.11	-55.28	15.99	HEC-265	endometrium	adenocarcinoma	INTERMEDIATE
Englerin B	1	28.77	28.77	-51.79	17.33	JHOM-1	ovary	adenocarcinoma	INTERMEDIATE
Englerin B	1	30	30	-48.52	11.07	NCI-H2106	lung	non_small_cell_carcinoma	INTERMEDIATE
Englerin B	1	30	6.63	-84.01	105.3	NCI-H1568	lung	adenocarcinoma	INTERMEDIATE
Englerin B	1	30	21.09	-59.95	72.69	AN3 CA	endometrium	adenocarcinoma	INTERMEDIATE
Englerin B	1	30	17.14	-87.59	38.09	NCI-H841	lung	small_cell_carcinoma	INTERMEDIATE
Englerin B	1	30	30	-6.47	40.59	OC 316	ovary	adenocarcinoma	REFRACTORY
Englerin B	1	23.14	21.7	-59.99	39.08	KP-N-SI9s	autonomic_ganglia	NS	INTERMEDIATE
Englerin B	1	30	29.65	-50.5	36.92	HMC-1-8	breast	NS	INTERMEDIATE
Englerin B	1	18.78	30	-46.55	13.52	HMCB	skin	NS	INTERMEDIATE
Englerin B	1	30	30	-46.72	49.18	JHH-2	liver	hepatocellular_carcinoma	INTERMEDIATE
Englerin B	1	15.31	15.31	-81.93	75.11	MOLM-16	haematopoietic_and_lymphoid_tissue	acute_myeloid_leukaemia	INTERMEDIATE
Englerin B	1	30	20.1	-65.56	47.39	HRT-18	large_intestine	adenocarcinoma	INTERMEDIATE
Englerin B	1	9.57	30	-49.05	49.17	K-562	haematopoietic_and_lymphoid_tissue	chronic_myeloid_leukaemia	INTERMEDIATE
Englerin B	1	30	10.89	-80.89	76.82	HGC-27	stomach	undifferentiated_adenocarcinoma	INTERMEDIATE
Englerin B	1	25.58	30	-39.73	20.99	MM1-S	haematopoietic_and_lymphoid_tissue	plasma_cell_myeloma	INTERMEDIATE
Englerin B	1	30	30	3.55	18.3	JVM-3	haematopoietic_and_lymphoid_tissue	chronic_lymphocytic_leukaemia-small_lymphocytic_lymphoma	REFRACTORY
Englerin B	1	30	10.94	-58.8	135.88	HuG1-N	stomach	NS	INTERMEDIATE
Englerin B	1	30	13.34	-75.61	80.88	NCI-H2023	lung	adenocarcinoma	INTERMEDIATE
Englerin B	1	30	27.71	-56.17	22.35	MSTO-211H	pleura	NS	INTERMEDIATE
Englerin B	1	17.62	17.62	-70.61	32.66	KARPAS-620	haematopoietic_and_lymphoid_tissue	plasma_cell_myeloma	INTERMEDIATE
Englerin B	1	30	30	-38.17	78.27	KYSE-270	oesophagus	squamous_cell_carcinoma	INTERMEDIATE
Englerin B	1	13.81	30	-41.93	14.87	Mel285	eye	NS	INTERMEDIATE
Englerin B	1	18.78	19.42	-60.06	50.08	KATO III	stomach	adenocarcinoma	INTERMEDIATE
Englerin B	1	30	30	-42.01	133.89	HT-1376	urinary_tract	transitional_cell_carcinoma	INTERMEDIATE
Englerin B	1	30	30	-1.17	16.87	JJN-3	haematopoietic_and_lymphoid_tissue	plasma_cell_myeloma	REFRACTORY
Englerin B	1	30	30	-2.13	32.7	NCI-H2452	pleura	NS	REFRACTORY
Englerin B	1	12.66	30	-29.95	12.16	NCI-H441	lung	adenocarcinoma	INTERMEDIATE
Englerin B	1	23.26	23.26	-57.5	32.08	PA-TU-8988S	pancreas	ductal_carcinoma	INTERMEDIATE
Englerin B	1	21.64	30	-16.44	4.29	Hs 695T	skin	NS	REFRACTORY
Englerin B	1	16.02	15.41	-99.41	53.88	KELLY	autonomic_ganglia	NS	INTERMEDIATE
Englerin B	1	30	30	-2.95	17	HT	haematopoietic_and_lymphoid_tissue	diffuse_large_B_cell_lymphoma	REFRACTORY
Englerin B	1	30	30	-32.14	46.48	HT-144	skin	NS	INTERMEDIATE
Englerin B	1	30	11.79	-98.04	58.63	NALM-6	haematopoietic_and_lymphoid_tissue	acute_lymphoblastic_B_cell_leukaemia	INTERMEDIATE
Englerin B	1	15.83	15.83	-79.38	45.05	NCI-H650	lung	bronchioloalveolar_adenocarcinoma	INTERMEDIATE
Englerin B	1	21.42	29.79	-50.31	14.18	NCI-H716	large_intestine	adenocarcinoma	INTERMEDIATE
Englerin B	1	30	19.58	-79.81	32.81	P31/FUJ	haematopoietic_and_lymphoid_tissue	acute_myeloid_leukaemia	INTERMEDIATE
Englerin B	1	30	30	-25.23	38.35	IGROV1	ovary	adenocarcinoma	INTERMEDIATE
Englerin B	1	30	15.67	-76.76	70.57	KMM-1	haematopoietic_and_lymphoid_tissue	plasma_cell_myeloma	INTERMEDIATE
Englerin B	1	7.64	8.21	-89.85	56.66	JeKo-1	haematopoietic_and_lymphoid_tissue	mantle_cell_lymphoma	INTERMEDIATE
Englerin B	1	11.44	11.44	-93.67	65.43	MV-4-11	haematopoietic_and_lymphoid_tissue	acute_myeloid_leukaemia	INTERMEDIATE
Englerin B	1	19.59	19.59	-87.52	23.32	NCI-H82	lung	small_cell_carcinoma	INTERMEDIATE
Englerin B	1	30	30	-45.72	17.29	NCI-H1437	lung	adenocarcinoma	INTERMEDIATE
Englerin B	1	30	30	-8.32	29.87	NCI-H596	lung	mixed_adenosquamous_carcinoma	REFRACTORY
Englerin B	1	27.03	27.03	-56.75	13.21	NCI-H3255	lung	adenocarcinoma	INTERMEDIATE
Englerin B	1	11.39	11.39	-81.82	82.39	KARPAS-422	haematopoietic_and_lymphoid_tissue	diffuse_large_B_cell_lymphoma	INTERMEDIATE
Englerin B	1	30	30	-47.02	21.65	LAMA-84	haematopoietic_and_lymphoid_tissue	blast_phase_chronic_myeloid_leukaemia	INTERMEDIATE
Englerin B	1	30	30	-29.24	15.11	KNS-62	lung	squamous_cell_carcinoma	INTERMEDIATE
Englerin B	1	0.14	30	-16.57	20.95	KMRC-20	kidney	renal_cell_carcinoma	INTERMEDIATE
Englerin B	1	30	30	-5.12	25.77	NCI-H146	lung	small_cell_carcinoma	REFRACTORY
Englerin B	1	30	30	-26.78	44.05	RD	soft_tissue	embryonal	INTERMEDIATE
Englerin B	1	30	30	-42.75	34.53	OV56	(Empty)	(Empty)	INTERMEDIATE
Englerin B	1	30	20.68	-69.26	57.78	OVCAR-8	ovary	NS	INTERMEDIATE
Englerin B	1	30	14.74	-88.59	47.22	A-253	salivary_gland	mucoepidermoid_carcinoma	INTERMEDIATE
Englerin B	1	23.66	30	-42.78	13.47	ABC-1	lung	non_small_cell_carcinoma	INTERMEDIATE
Englerin B	1	30	30	-13.83	9.6	A-673	bone	NS	REFRACTORY
Englerin B	1	18.07	18.07	-69.84	67.88	A4/Fuk	haematopoietic_and_lymphoid_tissue	diffuse_large_B_cell_lymphoma	INTERMEDIATE
Englerin B	1	21.04	21.04	-71.84	24.94	JVM-2	haematopoietic_and_lymphoid_tissue	mantle_cell_lymphoma	INTERMEDIATE
Englerin B	1	19.06	19.06	-67.41	32.54	P12-ICHIKAWA	haematopoietic_and_lymphoid_tissue	acute_lymphoblastic_T_cell_leukaemia	INTERMEDIATE
Englerin B	1	15.38	14.69	-92.8	35.15	NCI-H1581	lung	large_cell_carcinoma	INTERMEDIATE
Englerin B	1	30	30	0.96	11.72	Malme-3M	skin	NS	REFRACTORY
Englerin B	1	30	13.45	-84.18	70.62	PEER	haematopoietic_and_lymphoid_tissue	acute_lymphoblastic_T_cell_leukaemia	INTERMEDIATE
Englerin B	1	30	30	-6.12	33.74	Panc 02.03	pancreas	NS	REFRACTORY
Englerin B	1	30	30	-48.26	12.38	CCRF-CEM	haematopoietic_and_lymphoid_tissue	acute_lymphoblastic_T_cell_leukaemia	INTERMEDIATE
Englerin B	1	30	30	-41.63	21.1	BT-20	breast	ductal_carcinoma	INTERMEDIATE
Englerin B	1	30	30	-48.31	116.48	ACC-MESO-1	pleura	NS	INTERMEDIATE
Englerin B	1	16.58	15.52	-70.18	41.57	KMS-26	haematopoietic_and_lymphoid_tissue	plasma_cell_myeloma	INTERMEDIATE
Englerin B	1	30	15.22	-64.47	66.85	JHUEM-2	endometrium	adenocarcinoma	INTERMEDIATE
Englerin B	1	30	30	1.27	22.7	IGR-1	skin	NS	REFRACTORY
Englerin B	1	30	26.96	-64.86	16.9	KO52	haematopoietic_and_lymphoid_tissue	acute_myeloid_leukaemia	INTERMEDIATE
Englerin B	1	30	30	-48.14	53.93	Hs 940.T	skin	NS	INTERMEDIATE
Englerin B	1	24.84	24.84	-61.82	24.11	KMS-12-BM	haematopoietic_and_lymphoid_tissue	plasma_cell_myeloma	INTERMEDIATE
Englerin B	1	17.17	19.49	-74.36	22.65	KHM-1B	haematopoietic_and_lymphoid_tissue	plasma_cell_myeloma	INTERMEDIATE
Englerin B	1	30	30	-47.92	62.26	NUGC-3	stomach	NS	INTERMEDIATE
Englerin B	1	9.99	9.99	-92.55	98.96	RI-1	haematopoietic_and_lymphoid_tissue	B_cell_lymphoma_unspecified	INTERMEDIATE
Englerin B	1	30	1.5	-69.31	188.17	NCI-H1573	lung	adenocarcinoma	INTERMEDIATE
Englerin B	1	15.88	21.96	-60.16	16.21	NUGC-4	stomach	signet_ring_adenocarcinoma	INTERMEDIATE
Englerin B	1	12.09	15.63	-65	21.26	RCH-ACV	haematopoietic_and_lymphoid_tissue	acute_lymphoblastic_leukaemia	INTERMEDIATE
Englerin B	1	12.22	13.18	-82.44	38.41	AMO-1	haematopoietic_and_lymphoid_tissue	plasma_cell_myeloma	INTERMEDIATE
Englerin B	1	19.22	30	-37.08	15.59	A101D	skin	NS	INTERMEDIATE
Englerin B	1	30	13.72	-63.4	83.45	JHH-7	liver	hepatocellular_carcinoma	INTERMEDIATE
Englerin B	1	30	30	-33.54	27.86	KM12	large_intestine	adenocarcinoma	INTERMEDIATE
Englerin B	1	30	18.23	-74.66	39.66	OCI-AML3	haematopoietic_and_lymphoid_tissue	acute_myeloid_leukaemia	INTERMEDIATE
Englerin B	1	30	30	-33.21	18.25	NCI-H1651	lung	adenocarcinoma	INTERMEDIATE
Englerin B	1	14.62	22.34	-58.54	22.23	TT2609-C02	thyroid	follicular_carcinoma	INTERMEDIATE
Englerin B	1	30	30	-29.85	59.56	ACHN	kidney	renal_cell_carcinoma	INTERMEDIATE
Englerin B	1	30	26.19	-60.11	19.98	CHL-1	skin	NS	INTERMEDIATE
Englerin B	1	30	18.53	-70.85	56.89	A2058	skin	NS	INTERMEDIATE
Englerin B	1	30	30	-2.69	20.24	A-375	skin	NS	REFRACTORY
Englerin B	1	30	30	-45.73	104.64	JIMT-1	breast	ductal_carcinoma	INTERMEDIATE
Englerin B	1	30	30	-30.52	61.49	Ishikawa (Heraklio) 02 ER-	endometrium	adenocarcinoma	INTERMEDIATE
Englerin B	1	30	3.52	-75.46	143.78	ONCO-DG-1	ovary	adenocarcinoma	INTERMEDIATE
Englerin B	1	23.03	23.03	-61.58	60.16	BICR 6	upper_aerodigestive_tract	squamous_cell_carcinoma	INTERMEDIATE
Englerin B	1	30	23.15	-58.53	37.23	A549	lung	adenocarcinoma	INTERMEDIATE
Englerin B	1	30	30	-32.34	32.55	CAL-78	bone	dedifferentiated	INTERMEDIATE
Englerin B	1	12.1	14.9	-68.66	23.16	A2780	ovary	adenocarcinoma	INTERMEDIATE
Englerin B	1	12.48	12.77	-88.99	54.37	BV-173	haematopoietic_and_lymphoid_tissue	blast_phase_chronic_myeloid_leukaemia	INTERMEDIATE
Englerin B	1	30	30	-43.37	35.85	LCLC-103H	lung	large_cell_carcinoma	INTERMEDIATE
Englerin B	1	16.64	17.2	-91.54	23.12	BL-41	haematopoietic_and_lymphoid_tissue	Burkitt_lymphoma	INTERMEDIATE
Englerin B	1	11.8	16.52	-61.38	33.02	COLO 205	large_intestine	adenocarcinoma	INTERMEDIATE
Englerin B	1	11.58	22.27	-51.61	23.97	CAL-120	breast	NS	INTERMEDIATE
Englerin B	1	30	17.85	-73.13	42.33	CML-T1	haematopoietic_and_lymphoid_tissue	blast_phase_chronic_myeloid_leukaemia	INTERMEDIATE
Englerin B	1	14.97	18.75	-66.9	28.9	BICR 22	upper_aerodigestive_tract	squamous_cell_carcinoma	INTERMEDIATE
Englerin B	1	30	12.38	-77.22	87.62	JHH-5	liver	hepatocellular_carcinoma	INTERMEDIATE
Englerin B	1	24.15	24.15	-58.42	27.44	IMR-32	autonomic_ganglia	NS	INTERMEDIATE
Englerin B	1	13.06	16.6	-65.49	21.49	PF-382	haematopoietic_and_lymphoid_tissue	acute_lymphoblastic_T_cell_leukaemia	INTERMEDIATE
Englerin B	1	14.91	30	-21.14	19.97	OC 314	ovary	serous_carcinoma	INTERMEDIATE
Englerin B	1	17.72	14.77	-76.24	39.54	OUMS-23	large_intestine	adenocarcinoma	INTERMEDIATE
Englerin B	1	26.2	21.01	-72.2	24.72	PL-21	haematopoietic_and_lymphoid_tissue	acute_myeloid_leukaemia	INTERMEDIATE
Englerin B	1	9.33	23.49	-53.57	30	BHY	upper_aerodigestive_tract	squamous_cell_carcinoma	INTERMEDIATE
Englerin B	1	30	30	-36.76	19.38	C32	skin	NS	INTERMEDIATE
Englerin B	1	28.36	28.36	-52.87	14.64	KMS-27	haematopoietic_and_lymphoid_tissue	plasma_cell_myeloma	INTERMEDIATE
Englerin B	1	10.58	15.82	-57.05	22.15	KASUMI-2	haematopoietic_and_lymphoid_tissue	acute_lymphoblastic_leukaemia	INTERMEDIATE
Englerin B	1	2.95	30	-43.09	89.5	NCI-H1869	lung	squamous_cell_carcinoma	INTERMEDIATE
Englerin B	1	30	30	-42.84	32.55	OV-90	ovary	mixed_carcinoma	INTERMEDIATE
Englerin B	1	12.32	23.21	-51.64	16.33	SF126	central_nervous_system	astrocytoma	INTERMEDIATE
Englerin B	1	30	30	-27.94	14.51	NCI-H1975	lung	adenocarcinoma	INTERMEDIATE
Englerin B	1	30	19.12	-61.1	70.19	RPMI-8402	haematopoietic_and_lymphoid_tissue	acute_lymphoblastic_T_cell_leukaemia	INTERMEDIATE
Englerin B	1	11.48	30	-35.15	15.73	OS-RC-2	kidney	renal_cell_carcinoma	INTERMEDIATE
Englerin B	1	30	19.56	-84.28	32.43	SK-MEL-1	skin	NS	INTERMEDIATE
Englerin B	1	30	16.15	-90.91	39.6	OCI-AML2	haematopoietic_and_lymphoid_tissue	acute_myeloid_leukaemia	INTERMEDIATE
Englerin B	1	30	9.26	-74.26	117.1	BICR 16	upper_aerodigestive_tract	squamous_cell_carcinoma	INTERMEDIATE
Englerin B	1	11.6	30	-37.55	12.88	COLO 741	skin	NS	INTERMEDIATE
Englerin B	1	16.88	16.88	-76.17	30.98	BDCM	haematopoietic_and_lymphoid_tissue	acute_lymphoblastic_B_cell_leukaemia	INTERMEDIATE
Englerin B	1	24.87	24.87	-61.47	19.43	CCK-81	large_intestine	adenocarcinoma	INTERMEDIATE
Englerin B	1	9.77	30	-35.97	24.89	LS 180	large_intestine	adenocarcinoma	INTERMEDIATE
Englerin B	1	30	30	-48.44	12.1	LCLC-97TM1	lung	large_cell_carcinoma	INTERMEDIATE
Englerin B	1	13.31	13.91	-84.56	54	LN-18	central_nervous_system	astrocytoma_Grade_IV	INTERMEDIATE
Englerin B	1	18.68	18.68	-71.29	34.18	LP-1	haematopoietic_and_lymphoid_tissue	plasma_cell_myeloma	INTERMEDIATE
Englerin B	1	30	21.71	-56.07	61.52	KYSE-410	oesophagus	squamous_cell_carcinoma	INTERMEDIATE
Englerin B	1	30	12.73	-73.57	74.89	KYM-1	soft_tissue	NS	INTERMEDIATE
Englerin B	1	30	30	-49.33	14.2	NCI-H2126	lung	adenocarcinoma	INTERMEDIATE
Englerin B	1	30	30	-42.01	25.22	Panc 04.03	pancreas	NS	INTERMEDIATE
Englerin B	1	30	21.14	-68.65	32.48	Panc 03.27	pancreas	ductal_carcinoma	INTERMEDIATE
Englerin B	1	30	30	-33.3	23.96	RCC10RGB	kidney	renal_cell_carcinoma	INTERMEDIATE
Englerin B	1	30	29.55	-50.24	59.14	OVCAR-4	ovary	NS	INTERMEDIATE
Englerin B	1	30	30	-16.44	79.38	RH-18	soft_tissue	alveolar	REFRACTORY
Englerin B	1	30	30	4.64	0.63	OMM2.5	eye	NS	REFRACTORY
Englerin B	1	18.06	23.6	-60.32	17.26	OVSAHO	ovary	adenocarcinoma	INTERMEDIATE
Englerin B	1	30	20.54	-69.47	45.07	AU565	breast	NS	INTERMEDIATE
Englerin B	1	30	30	-23.55	11.39	KMRC-1	kidney	clear_cell_renal_cell_carcinoma	INTERMEDIATE
Englerin B	1	30	30	-37.05	26.55	KYSE-450	oesophagus	squamous_cell_carcinoma	INTERMEDIATE
Englerin B	1	10.87	13.04	-68.86	44.86	Panc 10.05	pancreas	ductal_carcinoma	INTERMEDIATE
Englerin B	1	11.76	13.46	-77.04	42.99	OCI-M1	haematopoietic_and_lymphoid_tissue	acute_myeloid_leukaemia	INTERMEDIATE
Englerin B	1	30	25.95	-56.65	27.62	PC-3	prostate	adenocarcinoma	INTERMEDIATE
Englerin B	1	14.54	30	-35.78	31.6	SHP-77	lung	small_cell_carcinoma	INTERMEDIATE
Englerin B	1	30	30	-34.89	174.64	OV7	ovary	NS	INTERMEDIATE
Englerin B	1	30	30	-40.14	15.26	NCI-H520	lung	squamous_cell_carcinoma	INTERMEDIATE
Englerin B	1	30	21.35	-60.86	53.2	PC-14	lung	non_small_cell_carcinoma	INTERMEDIATE
Englerin B	1	13.49	14.1	-92.26	45.05	SNU-16	stomach	undifferentiated_adenocarcinoma	INTERMEDIATE
Englerin B	1	30	29.72	-50.26	48.4	PSN1	pancreas	ductal_carcinoma	INTERMEDIATE
Englerin B	1	11.91	16.48	-60.33	23.8	TE 617.T	soft_tissue	NS	INTERMEDIATE
Englerin B	1	30	30	-8.06	61.63	CMK	haematopoietic_and_lymphoid_tissue	acute_myeloid_leukaemia	REFRACTORY
Englerin B	1	3.05	30	-28.86	35.24	COV644	ovary	NS	INTERMEDIATE
Englerin B	1	30	30	-28.32	48.52	LOX IMVI	skin	NS	INTERMEDIATE
Englerin B	1	12.88	13.49	-86.03	43.03	KCL-22	haematopoietic_and_lymphoid_tissue	blast_phase_chronic_myeloid_leukaemia	INTERMEDIATE
Englerin B	1	13.15	8.76	-93.11	70.55	KU812	haematopoietic_and_lymphoid_tissue	chronic_myeloid_leukaemia	INTERMEDIATE
Englerin B	1	17.95	30	-47.09	24.39	RERF-LC-AI	lung	squamous_cell_carcinoma	INTERMEDIATE
Englerin B	1	30	16.9	-80.8	43	RPMI 8226	haematopoietic_and_lymphoid_tissue	plasma_cell_myeloma	INTERMEDIATE
Englerin B	1	16.11	29.05	-50.82	16.2	SJSA-1	bone	NS	INTERMEDIATE
Englerin B	1	30	17.89	-68.44	51.17	OVISE	ovary	clear_cell_carcinoma	INTERMEDIATE
Englerin B	1	30	30	-36.56	26.82	NCI-H661	lung	large_cell_carcinoma	INTERMEDIATE
Englerin B	1	30	30	-42.92	113.22	SK-BR-3	breast	NS	INTERMEDIATE
Englerin B	1	18.43	18.43	-85.12	20.74	REC-1	haematopoietic_and_lymphoid_tissue	mantle_cell_lymphoma	INTERMEDIATE
Englerin B	1	30	6.82	-63.22	138.81	COLO-704	ovary	NS	INTERMEDIATE
Englerin B	1	30	30	16.67	19.7	CI-1	haematopoietic_and_lymphoid_tissue	B_cell_lymphoma_unspecified	REFRACTORY
Englerin B	1	30	30	-7.17	31.7	COLO 829	skin	NS	REFRACTORY
Englerin B	1	13.9	22.71	-55.99	33.44	CHP-212	autonomic_ganglia	NS	INTERMEDIATE
Englerin B	1	30	30	-39.24	23.14	CAL-51	breast	NS	INTERMEDIATE
Englerin B	1	30	30	11.12	12.6	KMRC-2	kidney	clear_cell_renal_cell_carcinoma	REFRACTORY
Englerin B	1	14.84	14.25	-90.15	40.8	OCI-LY-19	haematopoietic_and_lymphoid_tissue	diffuse_large_B_cell_lymphoma	INTERMEDIATE
Englerin B	1	30	25.78	-57.93	24.88	PE/CA-PJ41 (clone D2)	upper_aerodigestive_tract	squamous_cell_carcinoma	INTERMEDIATE
Englerin B	1	21.49	21.49	-68.69	23.98	Reh	haematopoietic_and_lymphoid_tissue	acute_lymphoblastic_B_cell_leukaemia	INTERMEDIATE
Englerin B	1	11.63	30	-41.39	25.69	RVH-421	skin	NS	INTERMEDIATE
Englerin B	1	25.01	26.47	-55.21	30.56	SK-MES-1	lung	squamous_cell_carcinoma	INTERMEDIATE
Englerin B	1	30	30	-47.74	30.68	SK-LMS-1	soft_tissue	NS	INTERMEDIATE
Englerin B	1	18.17	18.17	-87.2	28.78	SUP-M2	haematopoietic_and_lymphoid_tissue	anaplastic_large_cell_lymphoma	INTERMEDIATE
Englerin B	1	26.01	26.01	-55.03	28.83	COLO 668	lung	small_cell_carcinoma	INTERMEDIATE
Englerin B	1	11.59	30	-47.13	28.42	Calu-6	lung	undifferentiated_carcinoma	INTERMEDIATE
Englerin B	1	30	30	-27.8	8.27	CAS-1	central_nervous_system	astrocytoma_Grade_IV	INTERMEDIATE
Englerin B	1	30	25.41	-54.24	71.41	P3HR-1	haematopoietic_and_lymphoid_tissue	Burkitt_lymphoma	INTERMEDIATE
Englerin B	1	30	30	-38.66	46.12	SNB-19	central_nervous_system	astrocytoma_Grade_IV	INTERMEDIATE
Englerin B	1	30	30	-13.66	63.68	SK-MEL-3	skin	NS	REFRACTORY
Englerin B	1	30	30	-47.74	65.45	MDA-MB-468	breast	NS	INTERMEDIATE
Englerin B	1	10.81	13.7	-63.43	67.04	MCF7	breast	NS	INTERMEDIATE
Englerin B	1	13.2	13.51	-88.04	56.95	KMS-11	haematopoietic_and_lymphoid_tissue	plasma_cell_myeloma	INTERMEDIATE
Englerin B	1	14.84	30	-44.63	40.33	SNU-C1	large_intestine	adenocarcinoma	INTERMEDIATE
Englerin B	1	29.28	29.28	-50.77	26.93	DAN-G	pancreas	NS	INTERMEDIATE
Englerin B	1	30	27.94	-54.42	20.59	KMS-34	haematopoietic_and_lymphoid_tissue	plasma_cell_myeloma	INTERMEDIATE
Englerin B	1	12.14	19.67	-58.34	32.54	KYO-1	haematopoietic_and_lymphoid_tissue	blast_phase_chronic_myeloid_leukaemia	INTERMEDIATE
Englerin B	1	30	30	-49.02	25.71	NCI-H838	lung	adenocarcinoma	INTERMEDIATE
Englerin B	1	18.37	17.55	-92.06	46.45	Raji	haematopoietic_and_lymphoid_tissue	Burkitt_lymphoma	INTERMEDIATE
Englerin B	1	30	30	1.81	29.5	OAW42	ovary	adenocarcinoma	REFRACTORY
Englerin B	1	16.72	16.72	-78.07	66.59	RT-112	urinary_tract	transitional_cell_carcinoma	INTERMEDIATE
Englerin B	1	30	23.79	-57.06	38.24	PANC-1	pancreas	ductal_carcinoma	INTERMEDIATE
Englerin B	1	30	30	8.38	7.35	SK-N-DZ	autonomic_ganglia	NS	REFRACTORY
Englerin B	1	16.04	30	-22.14	11.82	COLO 792	skin	NS	INTERMEDIATE
Englerin B	1	30	30	-15.76	92.1	COR-L47	lung	small_cell_carcinoma	REFRACTORY
Englerin B	1	15.68	30	-46.52	36.45	CAL-54	kidney	renal_cell_carcinoma	INTERMEDIATE
Englerin B	1	27.79	30	-39.9	10.29	CAL-85-1	breast	NS	INTERMEDIATE
Englerin B	1	30	3.62	-71.88	153.56	COLO-699	lung	adenocarcinoma	INTERMEDIATE
Englerin B	1	15.25	30	-34.39	35.9	SW 1353	bone	NS	INTERMEDIATE
Englerin B	1	30	14.51	-62.62	81.8	PLC/PRF/5	liver	hepatocellular_carcinoma	INTERMEDIATE
Englerin B	1	30	30	2.82	7.3	RMUG-S	ovary	adenocarcinoma	REFRACTORY
Englerin B	1	20.4	21.63	-73.28	20.21	SK-ES-1	bone	NS	INTERMEDIATE
Englerin B	1	13.24	14.59	-82.38	24.19	SU-DHL-8	haematopoietic_and_lymphoid_tissue	diffuse_large_B_cell_lymphoma	INTERMEDIATE
Englerin B	1	30	30	-38.81	13.08	SNU-216	stomach	NS	INTERMEDIATE
Englerin B	1	30	30	-47.38	21.43	MDA-MB-175-VII	breast	ductal_carcinoma	INTERMEDIATE
Englerin B	1	30	23.06	-63.15	30.54	MFE-296	endometrium	adenocarcinoma	INTERMEDIATE
Englerin B	1	26.39	30	-36.4	17.85	K029AX	skin	NS	INTERMEDIATE
Englerin B	1	30	22.92	-67.28	48.13	KYSE-520	oesophagus	squamous_cell_carcinoma	INTERMEDIATE
Englerin B	1	30	30	-47.73	50	KP-1NL	pancreas	ductal_carcinoma	INTERMEDIATE
Englerin B	1	30	30	5.57	7.56	KP-N-YN	autonomic_ganglia	NS	REFRACTORY
Englerin B	1	30	30	-40.35	9.97	Li-7	liver	hepatocellular_carcinoma	INTERMEDIATE
Englerin B	1	30	26.09	-60.21	22.8	BxPC-3	pancreas	ductal_carcinoma	INTERMEDIATE
Englerin B	1	13.33	30	-31.84	27.97	Caki-1	kidney	clear_cell_renal_cell_carcinoma	INTERMEDIATE
Englerin B	1	30	30	-4.48	23.24	MDA-MB-436	breast	NS	REFRACTORY
Englerin B	1	30	30	-38.87	54.71	KYSE-510	oesophagus	squamous_cell_carcinoma	INTERMEDIATE
Englerin B	1	30	30	-32.27	62.13	MKN-45	stomach	diffuse_adenocarcinoma	INTERMEDIATE
Englerin B	1	13.08	14.71	-79.57	25.58	RKO	large_intestine	adenocarcinoma	INTERMEDIATE
Englerin B	1	13.64	30	-44.55	18.16	OMM2.3	eye	NS	INTERMEDIATE
Englerin B	1	30	30	-34.59	26.11	COLO-680N	oesophagus	squamous_cell_carcinoma	INTERMEDIATE
Englerin B	1	30	11	-70.01	102.29	COLO-320	large_intestine	adenocarcinoma	INTERMEDIATE
Englerin B	1	30	20.38	-66.7	36.09	OE19	oesophagus	adenocarcinoma	INTERMEDIATE
Englerin B	1	30	19.85	-60.19	54.67	KPL-1	breast	ductal_carcinoma	INTERMEDIATE
Englerin B	1	30	24.14	-51.95	101.26	CMK-11-5	haematopoietic_and_lymphoid_tissue	acute_myeloid_leukaemia	INTERMEDIATE
Englerin B	1	30	30	4.65	19.78	Calu-3	lung	adenocarcinoma	REFRACTORY
Englerin B	1	13.05	15.94	-71.25	38.07	CAL-29	urinary_tract	transitional_cell_carcinoma	INTERMEDIATE
Englerin B	1	30	30	-38.73	19.79	MDA-MB-415	breast	NS	INTERMEDIATE
Englerin B	1	22.79	30	-27.78	17.23	LC-1/sq-SF	lung	squamous_cell_carcinoma	INTERMEDIATE
Englerin B	1	30	28.21	-51.81	35.67	KYSE-70	oesophagus	squamous_cell_carcinoma	INTERMEDIATE
Englerin B	1	30	18.85	-58.31	96.55	VM-CUB1	urinary_tract	transitional_cell_carcinoma	INTERMEDIATE
Englerin B	1	30	30	-3.14	33.65	SH-4	skin	NS	REFRACTORY
Englerin B	1	30	30	-46.63	22.94	SK-MEL-5	skin	NS	INTERMEDIATE
Englerin B	1	30	13.29	-88.94	85.76	OCI-LY3	haematopoietic_and_lymphoid_tissue	diffuse_large_B_cell_lymphoma	INTERMEDIATE
Englerin B	1	2.41	30	-39.35	57.04	SW 1088	central_nervous_system	NS	INTERMEDIATE
Englerin B	1	17.95	17.95	-73.99	34.25	RS4;11	haematopoietic_and_lymphoid_tissue	acute_lymphoblastic_B_cell_leukaemia	INTERMEDIATE
Englerin B	1	30	30	-47.9	26.12	SW 1990	pancreas	ductal_carcinoma	INTERMEDIATE
Englerin B	1	13.65	19.68	-60.36	38.85	RPMI-7951	skin	NS	INTERMEDIATE
Englerin B	1	11.58	11.56	-95.73	42.17	RH-41	soft_tissue	alveolar	INTERMEDIATE
Englerin B	1	11.58	17.82	-55.85	18.26	SK-CO-1	large_intestine	adenocarcinoma	INTERMEDIATE
Englerin B	1	27.21	30	-38.35	11.44	SNU-119	ovary	adenocarcinoma	INTERMEDIATE
Englerin B	1	30	30	-45.46	108.24	SR-786	haematopoietic_and_lymphoid_tissue	anaplastic_large_cell_lymphoma	INTERMEDIATE
Englerin B	1	15.54	17.41	-72.1	51.08	SJRH30	soft_tissue	NS	INTERMEDIATE
Englerin B	1	30	30	-8.91	42.7	SK-N-FI	autonomic_ganglia	NS	REFRACTORY
Englerin B	1	11.82	12.49	-90.86	38.44	RL	haematopoietic_and_lymphoid_tissue	diffuse_large_B_cell_lymphoma	INTERMEDIATE
Englerin B	1	30	30	-26.13	14.44	SK-LU-1	lung	adenocarcinoma	INTERMEDIATE
Englerin B	1	30	14.21	-92.78	52.36	SEM	haematopoietic_and_lymphoid_tissue	acute_lymphoblastic_B_cell_leukaemia	INTERMEDIATE
Englerin B	1	30	30	-34.64	91.35	SK-N-AS	autonomic_ganglia	NS	INTERMEDIATE
Englerin B	1	30	30	-49.43	25.89	RKN	soft_tissue	NS	INTERMEDIATE
Englerin B	1	30	30	-31.23	40.16	T778	soft_tissue	well_differentiated	INTERMEDIATE
Englerin B	1	11.55	23.98	-53.25	56.14	EBC-1	lung	squamous_cell_carcinoma	INTERMEDIATE
Englerin B	1	30	30	-43.81	21.9	CAMA-1	breast	NS	INTERMEDIATE
Englerin B	1	14.05	14.51	-86.88	33.09	Ki-JK	haematopoietic_and_lymphoid_tissue	anaplastic_large_cell_lymphoma	INTERMEDIATE
Englerin B	1	30	28.3	-50.57	91.4	KS-1	central_nervous_system	astrocytoma_Grade_IV	INTERMEDIATE
Englerin B	1	30	30	-43	9.52	KYSE-30	oesophagus	squamous_cell_carcinoma	INTERMEDIATE
Englerin B	1	30	30	-17.8	85.15	MEL-JUSO	skin	NS	REFRACTORY
Englerin B	1	30	28.02	-50.55	109.54	SK-MEL-30	skin	NS	INTERMEDIATE
Englerin B	1	30	30	-34.56	18.36	SNG-M	endometrium	adenocarcinoma	INTERMEDIATE
Englerin B	1	30	30	-48.42	45.53	SNU-C5	large_intestine	adenocarcinoma	INTERMEDIATE
Englerin B	1	30	30	-44.29	41.15	UACC-62	skin	NS	INTERMEDIATE
Englerin B	1	11.14	30	-43.59	15.1	SH-10-TC	stomach	NS	INTERMEDIATE
Englerin B	1	13.52	13.52	-92.07	53.27	ST486	haematopoietic_and_lymphoid_tissue	Burkitt_lymphoma	INTERMEDIATE
Englerin B	1	16	30	-42.3	13.19	U266B1	haematopoietic_and_lymphoid_tissue	plasma_cell_myeloma	INTERMEDIATE
Englerin B	1	12.87	30	-45.66	14.07	SCaBER	urinary_tract	transitional_cell_carcinoma	INTERMEDIATE
Englerin B	1	13.66	16.42	-73.92	29.68	DMS 273	lung	small_cell_carcinoma	INTERMEDIATE
Englerin B	1	25.59	25.59	-54.13	39.59	COV318	ovary	NS	INTERMEDIATE
Englerin B	1	30	30	-10.4	49.26	DMS 79	lung	small_cell_carcinoma	REFRACTORY
Englerin B	1	30	13.15	-71.85	70.86	MAVER-1	haematopoietic_and_lymphoid_tissue	mantle_cell_lymphoma	INTERMEDIATE
Englerin B	1	13.08	13.36	-90.98	49.89	MOLM-13	haematopoietic_and_lymphoid_tissue	acute_myeloid_leukaemia	INTERMEDIATE
Englerin B	1	27.5	18.72	-76.39	30.79	L-363	haematopoietic_and_lymphoid_tissue	plasma_cell_myeloma	INTERMEDIATE
Englerin B	1	30	30	-33.53	17.73	MKN7	stomach	tubular_adenocarcinoma	INTERMEDIATE
Englerin B	1	30	30	-28.85	18.69	SUM52PE	breast	NS	INTERMEDIATE
Englerin B	1	14.67	14.67	-80.85	45.11	SU-DHL-5	haematopoietic_and_lymphoid_tissue	diffuse_large_B_cell_lymphoma	INTERMEDIATE
Englerin B	1	25.71	25.71	-58.5	17.2	SNU-1079	biliary_tract	NS	INTERMEDIATE
Englerin B	1	30	30	5.8	1.02	SK-MEL-2	skin	NS	REFRACTORY
Englerin B	1	30	30	5.8	1.02	SK-MEL-2	(Empty)	(Empty)	REFRACTORY
Englerin B	1	30	30	-47.08	115.89	SW 1271	lung	small_cell_carcinoma	INTERMEDIATE
Englerin B	1	30	25.62	-54.71	37.41	UM-UC-3	urinary_tract	transitional_cell_carcinoma	INTERMEDIATE
Englerin B	1	30	15.22	-65.74	90.79	Z-138	haematopoietic_and_lymphoid_tissue	mantle_cell_lymphoma	INTERMEDIATE
Englerin B	1	20.46	20.46	-71.62	38.45	SU-DHL-4	haematopoietic_and_lymphoid_tissue	diffuse_large_B_cell_lymphoma	INTERMEDIATE
Englerin B	1	16.49	18.9	-69.66	42.14	TE-1	oesophagus	squamous_cell_carcinoma	INTERMEDIATE
Englerin B	1	30	30	-26.6	21.77	WS1	skin	(Empty)	INTERMEDIATE
Englerin B	1	30	30	-38.05	44.8	WM1799	skin	NS	INTERMEDIATE
Englerin B	1	29.74	30	-46.93	30.23	ZR-75-30	breast	ductal_carcinoma	INTERMEDIATE
Englerin B	1	30	30	-38.16	28.89	T98G	central_nervous_system	astrocytoma_Grade_IV	INTERMEDIATE
Englerin B	1	30	30	-44.67	25.5	YAPC	pancreas	NS	INTERMEDIATE
Englerin B	1	12.93	21.12	-53.16	42.06	ZR-75-1	breast	ductal_carcinoma	INTERMEDIATE
Englerin B	1	30	30	-46.92	26.25	VMRC-RCZ	kidney	renal_cell_carcinoma	INTERMEDIATE
Englerin B	1	30	16.71	-82.44	37.19	TF-1	haematopoietic_and_lymphoid_tissue	acute_myeloid_leukaemia	INTERMEDIATE
Englerin B	1	30	30	-20.02	26.45	YKG1	central_nervous_system	astrocytoma_Grade_IV	INTERMEDIATE
Englerin B	1	30	30	18.53	18.41	SW948	large_intestine	adenocarcinoma	REFRACTORY
Englerin B	1	30	30	-34.98	55.16	WM-88	skin	NS	INTERMEDIATE
Englerin B	1	30	30	-25.65	10.22	VMRC-RCW	kidney	renal_cell_carcinoma	INTERMEDIATE
Englerin B	1	30	30	-31.79	20.84	TE-10	oesophagus	squamous_cell_carcinoma	INTERMEDIATE
Englerin B	1	7.57	30	-47.26	60.34	huH-1	liver	hepatocellular_carcinoma	INTERMEDIATE
Englerin B	1	14.19	14.19	-92.11	47.3	WSU-DLCL2	haematopoietic_and_lymphoid_tissue	diffuse_large_B_cell_lymphoma	INTERMEDIATE
Englerin B	1	11.9	12.81	-83.79	42.72	SW620	large_intestine	adenocarcinoma	INTERMEDIATE
Englerin B	1	26.02	26.02	-57	18.14	TE-15	oesophagus	squamous_cell_carcinoma	INTERMEDIATE
Englerin B	1	8.92	30	-46.99	48.75	SW480	large_intestine	adenocarcinoma	INTERMEDIATE
Englerin B	1	30	30	-43.12	63.66	WM-983B	skin	NS	INTERMEDIATE
Englerin B	1	13.1	30	-39.54	11.94	TEN	endometrium	clear_cell_carcinoma	INTERMEDIATE
Englerin B	1	30	30	-15.29	73.29	WM-115	skin	NS	REFRACTORY
Englerin B	1	20.99	20.99	-63.02	29.44	YMB-1	breast	NS	INTERMEDIATE
Englerin B	1	30	29.59	-50.48	27.7	TE-5	oesophagus	squamous_cell_carcinoma	INTERMEDIATE
Englerin B	1	30	30	-46.79	26.94	WM-793	skin	NS	INTERMEDIATE
Englerin B	1	26.05	26.05	-56.28	21.32	SW1417	large_intestine	adenocarcinoma	INTERMEDIATE
Englerin B	1	30	30	-42.05	19.13	8305C	thyroid	anaplastic_carcinoma	INTERMEDIATE
Englerin B	1	9.31	9.44	-93.44	59.22	COLO 775	haematopoietic_and_lymphoid_tissue	chronic_myeloid_leukaemia	INTERMEDIATE
Englerin B	1	6.69	6.69	-86.84	130.29	COR-L279	lung	small_cell_carcinoma	INTERMEDIATE
Englerin B	1	30	30	-45.21	50.48	GAMG	central_nervous_system	NS	INTERMEDIATE
Englerin B	1	12.45	16.13	-67.8	33.27	DK-MG	central_nervous_system	astrocytoma_Grade_IV	INTERMEDIATE
Englerin B	1	22.1	30	-27.43	26.55	LN-229	central_nervous_system	astrocytoma_Grade_IV	INTERMEDIATE
Englerin B	1	30	30	0.44	22.45	LK-2	lung	squamous_cell_carcinoma	REFRACTORY
Englerin B	1	30	30	-1.42	19.82	L3.3	pancreas	NS	REFRACTORY
Englerin B	1	30	27.23	-53.2	30.61	22Rv1	prostate	NS	INTERMEDIATE
Englerin B	1	20.49	30	-49.16	13.6	769-P	kidney	clear_cell_renal_cell_carcinoma	INTERMEDIATE
Englerin B	1	30	29.16	-51.13	20.16	MEG-01	haematopoietic_and_lymphoid_tissue	blast_phase_chronic_myeloid_leukaemia	INTERMEDIATE
Englerin B	1	16.08	20.73	-57.84	41.47	KURAMOCHI	ovary	undifferentiated_carcinoma	INTERMEDIATE
Englerin B	1	30	30	-44.12	80.63	LP-6	soft_tissue	dedifferentiated	INTERMEDIATE
Englerin B	1	12.6	30	-43.58	22.43	LoVo	large_intestine	adenocarcinoma	INTERMEDIATE
Englerin B	1	30	30	-39.64	32.4	COR-L23	lung	large_cell_carcinoma	INTERMEDIATE
Englerin B	1	30	30	-39.21	43	Daoy	central_nervous_system	NS	INTERMEDIATE
Englerin B	1	30	30	-45.81	29.24	LXF-289	lung	adenocarcinoma	INTERMEDIATE
Englerin B	1	16.33	16.33	-68.27	74.86	LS411N	large_intestine	adenocarcinoma	INTERMEDIATE
Englerin B	1	11.96	30	-38.06	32.32	KYSE-150	oesophagus	squamous_cell_carcinoma	INTERMEDIATE
Englerin B	1	11.26	30	-45.2	21.84	MIA PaCa-2	pancreas	ductal_carcinoma	INTERMEDIATE
Englerin B	1	30	30	-47.86	43.67	SK-UT-1	soft_tissue	NS	INTERMEDIATE
Englerin B	1	13.54	13.7	-80.05	38.6	TE-11	oesophagus	squamous_cell_carcinoma	INTERMEDIATE
Englerin B	1	12.09	30	-40.73	12.42	SNU-1	stomach	undifferentiated_adenocarcinoma	INTERMEDIATE
Englerin B	1	30	30	-9.25	47.86	SW 1573	lung	squamous_cell_carcinoma	REFRACTORY
Englerin B	1	30	19.75	-80.26	31.33	UACC-257	skin	NS	INTERMEDIATE
Englerin B	1	18.63	18.63	-80.98	47.18	697	haematopoietic_and_lymphoid_tissue	acute_lymphoblastic_leukaemia	INTERMEDIATE
Englerin B	1	30	30	-31.56	20.83	COR-L88	lung	small_cell_carcinoma	INTERMEDIATE
Englerin B	1	3.35	30	-25.75	29.63	Capan-1	pancreas	ductal_carcinoma	INTERMEDIATE
Englerin B	1	12.65	29.73	-50.08	25.86	CFPAC-1	pancreas	ductal_carcinoma	INTERMEDIATE
Englerin B	1	30	30	-38.65	52.8	Caki-2	kidney	clear_cell_renal_cell_carcinoma	INTERMEDIATE
Englerin B	1	30	30	-37.05	21.88	MDST8	large_intestine	adenocarcinoma	INTERMEDIATE
Englerin B	1	30	19.12	-65.86	71.96	SNU-449	liver	hepatocellular_carcinoma	INTERMEDIATE
Englerin B	1	30	30	-38.36	31.57	WM-266-4	skin	NS	INTERMEDIATE
Englerin B	1	30	11.77	-94.78	60.59	EOL-1	haematopoietic_and_lymphoid_tissue	acute_myeloid_leukaemia	INTERMEDIATE
Englerin B	1	14.7	30	-47.98	43.72	MB 157	breast	NS	INTERMEDIATE
Englerin B	1	12.86	27.22	-51.2	20.18	LU99	lung	giant_cell_carcinoma	INTERMEDIATE
Englerin B	1	30	20	-64.58	54.83	LMSU	stomach	adenocarcinoma	INTERMEDIATE
Englerin B	1	9.52	28.29	-50.5	33.4	T84	large_intestine	adenocarcinoma	INTERMEDIATE
Englerin B	1	5	30	-35.08	30.61	T24	urinary_tract	transitional_cell_carcinoma	INTERMEDIATE
Englerin B	1	30	30	-42.63	61.93	T-47D	breast	ductal_carcinoma	INTERMEDIATE
Englerin B	1	30	21.84	-60.59	52.76	TOV-21G	ovary	clear_cell_carcinoma	INTERMEDIATE
Englerin B	1	30	30	-31.64	34.78	U-251 MG	central_nervous_system	astrocytoma	INTERMEDIATE
Englerin B	1	30	14.55	-82.46	49.13	U-937	haematopoietic_and_lymphoid_tissue	malignant_histiocytosis	INTERMEDIATE
Englerin B	1	30	30	-33.56	20.36	SW837	large_intestine	adenocarcinoma	INTERMEDIATE
Englerin B	1	30	30	-47.55	33.88	SNU-182	liver	hepatocellular_carcinoma	INTERMEDIATE
Englerin B	1	30	18.54	-65.49	44.68	SU-DHL-10	haematopoietic_and_lymphoid_tissue	diffuse_large_B_cell_lymphoma	INTERMEDIATE
Englerin B	1	22.89	15.92	-70.32	53.05	Set-2	haematopoietic_and_lymphoid_tissue	essential_thrombocythaemia	INTERMEDIATE
Englerin B	1	30	23.76	-58.01	39.02	TE-6	oesophagus	squamous_cell_carcinoma	INTERMEDIATE
Englerin B	1	21.5	19.54	-74.35	27.12	TOV-112D	ovary	endometrioid_carcinoma	INTERMEDIATE
Englerin B	1	30	30	-11.21	58.38	SNU-738	central_nervous_system	oligodendroglioma	REFRACTORY
Englerin B	1	30	30	-47.91	9.58	SUM-52	breast	NS	INTERMEDIATE
Englerin B	1	30	9.9	-70.25	90.01	G-402	soft_tissue	NS	INTERMEDIATE
Englerin B	1	30	30	-10.51	30.29	LU65	lung	giant_cell_carcinoma	REFRACTORY
Englerin B	1	30	26.19	-54.12	37.78	NCI-H1650	lung	bronchioloalveolar_adenocarcinoma	INTERMEDIATE
Englerin B	1	30	30	-2.48	15.78	SK-OV-3	ovary	adenocarcinoma	REFRACTORY
Englerin B	1	27.3	27.3	-56.36	12.07	SNU-878	liver	hepatocellular_carcinoma	INTERMEDIATE
Englerin B	1	30	25.16	-61.62	32.45	TC-71	bone	NS	INTERMEDIATE
Englerin B	1	11.11	30	-43.01	33	SK-MEL-24	skin	NS	INTERMEDIATE
Englerin B	1	12.91	17.75	-61.31	21.14	FaDu	upper_aerodigestive_tract	squamous_cell_carcinoma	INTERMEDIATE
Englerin B	1	30	26.95	-52.03	53.16	HCC-1171	lung	non_small_cell_carcinoma	INTERMEDIATE
Englerin B	1	16.42	27.08	-52.9	17.95	GCT	soft_tissue	NS	INTERMEDIATE
Englerin B	1	30	23.82	-62.2	34.01	HEL 92.1.7	haematopoietic_and_lymphoid_tissue	acute_myeloid_leukaemia	INTERMEDIATE
Englerin B	1	30	30	-30.64	21.88	DBTRG-05MG	central_nervous_system	astrocytoma_Grade_IV	INTERMEDIATE
Englerin B	1	12.23	13.6	-77.08	40.46	Loucy	haematopoietic_and_lymphoid_tissue	acute_lymphoblastic_T_cell_leukaemia	INTERMEDIATE
Englerin B	1	30	15.88	-72.32	73.57	HARA	lung	squamous_cell_carcinoma	INTERMEDIATE
Englerin B	1	30	30	-45.79	33.53	COV504	ovary	NS	INTERMEDIATE
Englerin B	1	30	30	-31.04	26.28	GOS-3	central_nervous_system	astrocytoma	INTERMEDIATE
Englerin B	1	30	21.73	-59.67	71.46	DLD-1	large_intestine	adenocarcinoma	INTERMEDIATE
Englerin B	1	22.62	26.15	-53.35	40.65	MeWo	skin	NS	INTERMEDIATE
Englerin B	1	30	22.2	-58.42	41.33	MEC-1	haematopoietic_and_lymphoid_tissue	chronic_lymphocytic_leukaemia-small_lymphocytic_lymphoma	INTERMEDIATE
Englerin B	1	30	30	-38.75	25.17	MCAS	ovary	mucinous_carcinoma	INTERMEDIATE
Englerin B	1	14.12	14.12	-98.12	38.31	MC116	haematopoietic_and_lymphoid_tissue	B_cell_lymphoma_unspecified	INTERMEDIATE
Englerin B	1	30	4.81	-63.14	157.35	NCI-H1048	lung	small_cell_carcinoma	INTERMEDIATE
Englerin B	1	30	30	-46.66	44.21	1321N1	central_nervous_system	astrocytoma	INTERMEDIATE
Englerin B	1	30	17.94	-58.83	72.35	THP-1	haematopoietic_and_lymphoid_tissue	acute_myeloid_leukaemia	INTERMEDIATE
Englerin B	1	12.92	30	-46.9	32.78	SNU-475	liver	hepatocellular_carcinoma	INTERMEDIATE
Englerin B	1	29	29	-50.84	28.7	SW48	large_intestine	adenocarcinoma	INTERMEDIATE
Englerin B	1	7.74	30	-36.51	19.83	SK-N-SH	autonomic_ganglia	NS	INTERMEDIATE
Englerin B	1	30	30	-39.96	35.65	SNU-626	central_nervous_system	astrocytoma_Grade_IV	INTERMEDIATE
Englerin B	1	7.15	30	-31.96	28.98	EFM-19	breast	ductal_carcinoma	INTERMEDIATE
Englerin B	1	30	22.82	-58.5	54.42	HCC-44	lung	adenocarcinoma	INTERMEDIATE
Englerin B	1	30	30	-43.63	66.95	COLO-800	skin	NS	INTERMEDIATE
Englerin B	1	14.9	17.96	-71.93	23.59	DV-90	lung	adenocarcinoma	INTERMEDIATE
Englerin B	1	30	10.66	-92.69	88.25	NCI-H1355	lung	adenocarcinoma	INTERMEDIATE
Englerin B	1	30	30	-44.39	47.93	MDA-MB-231	breast	NS	INTERMEDIATE
Englerin B	1	30	18.15	-63.93	54.06	MDA-MB-453	breast	NS	INTERMEDIATE
Englerin B	1	23.29	23.29	-74.95	14.74	MOLT-16	haematopoietic_and_lymphoid_tissue	acute_lymphoblastic_T_cell_leukaemia	INTERMEDIATE
Englerin B	1	30	24.87	-58.43	40.56	NCI-H1792	lung	adenocarcinoma	INTERMEDIATE
Englerin B	1	30	30	-42.77	20.67	SW 1783	central_nervous_system	astrocytoma_Grade_III	INTERMEDIATE
Englerin B	1	30	19.79	-86.95	32.36	SF-295	central_nervous_system	astrocytoma_Grade_IV	INTERMEDIATE
Englerin B	1	30	8.94	-54.93	176.13	DU 145	prostate	NS	INTERMEDIATE
Englerin B	1	30	30	-44.27	14.33	EM-2	haematopoietic_and_lymphoid_tissue	blast_phase_chronic_myeloid_leukaemia	INTERMEDIATE
Englerin B	1	30	30	-25.87	112.12	GI-1	central_nervous_system	gliosarcoma	INTERMEDIATE
Englerin B	1	30	15.5	-70.57	57.49	HCC-15	lung	squamous_cell_carcinoma	INTERMEDIATE
Englerin B	1	11.73	17.48	-58.16	20	HPB-ALL	haematopoietic_and_lymphoid_tissue	acute_lymphoblastic_T_cell_leukaemia	INTERMEDIATE
Englerin B	1	30	15.27	-55.06	128.76	Caov-3	ovary	adenocarcinoma	INTERMEDIATE
Englerin B	1	11.34	13.03	-77.46	36.91	NCI-H1299	lung	non_small_cell_carcinoma	INTERMEDIATE
Englerin B	1	20.33	23.96	-56.11	37.97	NCI-H2073	lung	adenocarcinoma	INTERMEDIATE
Englerin B	1	18.45	18.45	-68.18	35.17	MONO-MAC-6	haematopoietic_and_lymphoid_tissue	acute_myeloid_leukaemia	INTERMEDIATE

## Sheet: Sheet3
FYI- Pichai made calls on whether the cells were sensitive, refractory, or intermediate affected by englerin A
The criteria are below
Sensitive- Amax <40, inflection point <2
Refractory- Amax >20 infection point >10
All else- intermediate
